# Supplementary material for: Single-cell transcriptomics reveals a low CD8+ T cell infiltrating state mediated by fibroblasts in recurrent renal cell carcinoma
Source: J Immunother Cancer. 2022 Feb 4;10(2):e004206. doi: 10.1136/jitc-2021-004206 (PMC8819783; doi:10.1136/jitc-2021-004206)
Supplement: Supplementary data [file jitc-2021-004206supp001.xlsx]

## Sheet: Table S1
Table S1. Patient manifest - Clinical features of the scRNA-seq data.
Study ID	Age	Adjacent normal kidney	Tumor	Tumor type	Source
pRCC1/normal1	67	yes	yes	primary ccRCC	Public data (https://pubmed.ncbi.nlm.nih.gov/30093597/)
pRCC2/normal2	63	yes	yes	primary ccRCC	Public data (https://pubmed.ncbi.nlm.nih.gov/30093597/)
normal3	63	yes	-	-	Public data (https://pubmed.ncbi.nlm.nih.gov/30093597/)
reRCC1	46	-	yes	recurrent ccRCC	SYSUCC
reRCC2	50	-	yes	recurrent ccRCC	SYSUCC
pRCC: primary renal cell carcinoma; reRCC: recurrent renal cell carcinoma; ccRCC: clear cell renal cell carcinoma. SYSUCC: Sun Yat-sen University Cancer Center.

## Sheet: Table S2 
Table S2. Clinicalpathological feature of SYSUCC immunotherapy cohort
Characteristic		SYSUCC immunotherapy cohort (n = 47)
Age (median, IQR), yr		54 (46-60)
Sex
	Female, n (%)	12 (25.5)
	Male, n (%)	35 (74.5)
Histological type
	clear-cell RCC , n (%)	31 (66.0)
	papillary RCC	4(8.5)
	others, n (%)	12 (25.5)
Follow up(median, IQR) months		7.8 (4.67-14.3)
Immunotherapy regime
	PD-1 blockade combined with TKI, n (%)	42 (89.4)
	PD-1 blockade monotherapy, n (%)	5 (10.6)
Treatment lines	First, n (%)	8 (17.0)
	Second, n (%)	29(61.7)
	Third, n (%)	10(21.3)
TKI: Tyrosine Kinase Inhibitor. IQR: Interquartile Range. RCC: Renal cell carcinoma

## Sheet: Table S3
Table S3. Anti-apoptosis or pro-apoptosis related genes
gene	type
PTPN13	anti-apoptosis
CFLAR	anti-apoptosis
BIRC2	anti-apoptosis
BIRC3	anti-apoptosis
BIRC5	anti-apoptosis
XIAP	anti-apoptosis
GADD45G	anti-apoptosis
GADD45A	anti-apoptosis
GADD45B	anti-apoptosis
TRAF1	anti-apoptosis
TRAF2	anti-apoptosis
BCL2L1	anti-apoptosis
BCL2A1	anti-apoptosis
BCL2	anti-apoptosis
PIK3CG	pro-apoptosis
CASP9	pro-apoptosis
APAF1	pro-apoptosis
BID	pro-apoptosis
CASP10	pro-apoptosis
FAS	pro-apoptosis
TNFRSF10B	pro-apoptosis
TNFRSF10A	pro-apoptosis
PIK3R2	pro-apoptosis
PRKACA	pro-apoptosis
TP53	pro-apoptosis
FASLG	pro-apoptosis
BCL2L11	pro-apoptosis
ENDOG	pro-apoptosis
AKT1	pro-apoptosis

## Sheet: Table S4
Table S4. Marker genes of 19 cell clusters
gene	p_val	avg_log2FC	pct.1	pct.2	p_val_adj	cluster	gene
ALDOB	0	2.93392	0.675	0.151	0	0	ALDOB
GPX3	0	2.86932	0.744	0.348	0	0	GPX3
UGT2B7	0	2.84816	0.636	0.088	0	0	UGT2B7
GATM	0	2.78047	0.716	0.175	0	0	GATM
PDZK1IP1	0	2.70716	0.768	0.181	0	0	PDZK1IP1
MT1G	0	2.68946	0.704	0.202	0	0	MT1G
NAT8	0	2.65155	0.647	0.094	0	0	NAT8
MIOX	0	2.63155	0.672	0.128	0	0	MIOX
GSTA1	0	2.51878	0.619	0.094	0	0	GSTA1
MT1H	0	2.44809	0.612	0.113	0	0	MT1H
FABP1	0	2.44616	0.589	0.083	0	0	FABP1
PCK1	0	2.44224	0.565	0.073	0	0	PCK1
SMIM24	0	2.44149	0.624	0.085	0	0	SMIM24
HPD	0	2.43643	0.578	0.074	0	0	HPD
BBOX1	0	2.40992	0.656	0.093	0	0	BBOX1
GSTA2	0	2.408	0.516	0.071	0	0	GSTA2
MGST1	0	2.38332	0.677	0.128	0	0	MGST1
CYB5A	0	2.37902	0.793	0.309	0	0	CYB5A
DPEP1	0	2.35659	0.507	0.057	0	0	DPEP1
ALB	0	2.31404	0.462	0.056	0	0	ALB
ASS1	0	2.28193	0.607	0.116	0	0	ASS1
BHMT	0	2.27194	0.589	0.078	0	0	BHMT
MT1X	0	2.22724	0.782	0.339	0	0	MT1X
SUCLG1	0	2.21385	0.659	0.277	0	0	SUCLG1
MT1F	0	2.19996	0.657	0.164	0	0	MT1F
RBP5	0	2.19878	0.621	0.109	0	0	RBP5
PRAP1	0	2.19393	0.539	0.07	0	0	PRAP1
GLYAT	0	2.16717	0.581	0.07	0	0	GLYAT
HMGCS2	0	2.11313	0.339	0.039	0	0	HMGCS2
SLC3A1	0	2.10449	0.483	0.072	0	0	SLC3A1
PDZK1	0	2.09322	0.554	0.064	0	0	PDZK1
C11orf54	0	2.08754	0.583	0.124	0	0	C11orf54
APOM	0	2.07549	0.521	0.064	0	0	APOM
KHK	0	2.04906	0.571	0.084	0	0	KHK
FBP1	0	2.03227	0.565	0.115	0	0	FBP1
PEPD	0	2.0086	0.591	0.211	0	0	PEPD
CMBL	0	2.00094	0.58	0.108	0	0	CMBL
CRYAB	0	1.99226	0.757	0.37	0	0	CRYAB
ACAA2	0	1.98694	0.587	0.2	0	0	ACAA2
ECHS1	0	1.98402	0.644	0.285	0	0	ECHS1
SLC22A6	0	1.982	0.406	0.032	0	0	SLC22A6
ACAT1	0	1.9642	0.619	0.192	0	0	ACAT1
AZGP1	0	1.94491	0.436	0.039	0	0	AZGP1
DCXR	0	1.93165	0.592	0.22	0	0	DCXR
LGALS2	0	1.92491	0.562	0.111	0	0	LGALS2
ACAA1	0	1.92415	0.574	0.211	0	0	ACAA1
CRYL1	0	1.88695	0.57	0.144	0	0	CRYL1
PEBP1	0	1.86444	0.782	0.544	0	0	PEBP1
ACADM	0	1.8611	0.551	0.175	0	0	ACADM
CXCL14	0	1.83668	0.666	0.172	0	0	CXCL14
FXYD2	0	1.83127	0.72	0.193	0	0	FXYD2
TMEM176A	0	1.82956	0.582	0.191	0	0	TMEM176A
PLIN2	0	1.82577	0.644	0.303	0	0	PLIN2
FTL	0	1.82211	0.976	0.967	0	0	FTL
MT1E	0	1.8156	0.665	0.289	0	0	MT1E
APOE	0	1.79864	0.761	0.507	0	0	APOE
TMEM176B	0	1.77404	0.59	0.223	0	0	TMEM176B
ADI1	0	1.7538	0.586	0.262	0	0	ADI1
AKR1A1	0	1.75096	0.606	0.267	0	0	AKR1A1
LDHB	0	1.74577	0.753	0.547	0	0	LDHB
QPRT	0	1.74207	0.482	0.075	0	0	QPRT
AMN	0	1.7355	0.4	0.037	0	0	AMN
SERPINA1	0	1.72882	0.532	0.209	0	0	SERPINA1
PRODH2	0	1.72869	0.396	0.035	0	0	PRODH2
DDC	0	1.72118	0.414	0.035	0	0	DDC
DHRS4L2	0	1.71464	0.513	0.159	0	0	DHRS4L2
GLYATL1	0	1.69827	0.433	0.04	0	0	GLYATL1
MIF	0	1.68389	0.691	0.445	0	0	MIF
DAB2	0	1.676	0.571	0.248	0	0	DAB2
MSRA	0	1.6658	0.48	0.12	0	0	MSRA
BNIP3	0	1.66022	0.499	0.14	0	0	BNIP3
SLC7A7	0	1.65626	0.442	0.114	0	0	SLC7A7
PCSK1N	0	1.64772	0.4	0.056	0	0	PCSK1N
LAMTOR5	0	1.63858	0.677	0.432	0	0	LAMTOR5
DPYS	0	1.63725	0.405	0.033	0	0	DPYS
ACSM2B	0	1.62415	0.394	0.04	0	0	ACSM2B
HAO2	0	1.62013	0.409	0.033	0	0	HAO2
ALDH6A1	0	1.61944	0.423	0.085	0	0	ALDH6A1
SLC22A8	0	1.61511	0.338	0.023	0	0	SLC22A8
AGXT2	0	1.58379	0.393	0.033	0	0	AGXT2
OCIAD2	0	1.57419	0.596	0.239	0	0	OCIAD2
AK4	0	1.5723	0.416	0.062	0	0	AK4
HBB	0	1.57166	0.579	0.298	0	0	HBB
UQCRQ	0	1.56834	0.714	0.529	0	0	UQCRQ
ETFB	0	1.56766	0.582	0.3	0	0	ETFB
PTGR1	0	1.56339	0.453	0.107	0	0	PTGR1
FOLR1	0	1.56091	0.376	0.043	0	0	FOLR1
PDK4	0	1.56038	0.491	0.182	0	0	PDK4
ATP1B1	0	1.55727	0.495	0.163	0	0	ATP1B1
GCSH	0	1.55492	0.493	0.155	0	0	GCSH
PSAT1	0	1.5497	0.364	0.031	0	0	PSAT1
FAM151A	0	1.5437	0.325	0.022	0	0	FAM151A
CD24	0	1.53931	0.448	0.148	0	0	CD24
TXN	0	1.53594	0.692	0.498	0	0	TXN
SLC16A9	0	1.51985	0.334	0.024	0	0	SLC16A9
ANGPTL4	0	1.51731	0.3	0.108	0	0	ANGPTL4
SLC5A12	0	1.51729	0.338	0.023	0	0	SLC5A12
ALDH2	0	1.50941	0.523	0.212	0	0	ALDH2
ECH1	0	1.49532	0.584	0.355	0	0	ECH1
AKR7A3	0	1.49489	0.399	0.038	0	0	AKR7A3
SPP1	0	1.4816	0.681	0.323	0	0	SPP1
GAPDH	0	1.4794	0.953	0.884	0	0	GAPDH
DNPH1	0	1.47838	0.512	0.19	0	0	DNPH1
SAT2	0	1.47798	0.546	0.282	0	0	SAT2
PAH	0	1.47136	0.336	0.027	0	0	PAH
PBLD	0	1.4656	0.376	0.051	0	0	PBLD
PGRMC1	0	1.45993	0.451	0.203	0	0	PGRMC1
QDPR	0	1.44687	0.43	0.117	0	0	QDPR
SHMT1	0	1.44235	0.387	0.061	0	0	SHMT1
BHMT2	0	1.44234	0.386	0.06	0	0	BHMT2
NQO2	0	1.4394	0.479	0.189	0	0	NQO2
GGT1	0	1.43887	0.303	0.034	0	0	GGT1
CAT	0	1.4317	0.476	0.208	0	0	CAT
SLC27A2	0	1.41861	0.297	0.024	0	0	SLC27A2
CUBN	0	1.40756	0.303	0.037	0	0	CUBN
S100A1	0	1.40738	0.274	0.038	0	0	S100A1
HIBCH	0	1.40674	0.436	0.128	0	0	HIBCH
BDH2	0	1.39554	0.473	0.157	0	0	BDH2
SLC13A1	0	1.38796	0.274	0.016	0	0	SLC13A1
TINAG	0	1.38491	0.305	0.024	0	0	TINAG
PCBD1	0	1.38426	0.453	0.175	0	0	PCBD1
SLC6A13	0	1.3831	0.358	0.036	0	0	SLC6A13
AKR1C3	0	1.37484	0.431	0.138	0	0	AKR1C3
GGACT	0	1.37004	0.335	0.046	0	0	GGACT
KRT18	0	1.36093	0.329	0.106	0	0	KRT18
NDUFC1	0	1.3495	0.551	0.357	0	0	NDUFC1
PHYH	0	1.34682	0.432	0.133	0	0	PHYH
CRYZ	0	1.34201	0.369	0.082	0	0	CRYZ
TSPAN1	0	1.33716	0.319	0.046	0	0	TSPAN1
ECI2	0	1.33304	0.431	0.149	0	0	ECI2
AGMAT	0	1.32599	0.335	0.029	0	0	AGMAT
AKR7A2	0	1.32434	0.461	0.201	0	0	AKR7A2
SOD1	0	1.32277	0.7	0.58	0	0	SOD1
ALDH1A1	0	1.31799	0.407	0.132	0	0	ALDH1A1
CYP17A1	0	1.31744	0.277	0.02	0	0	CYP17A1
ATOX1	0	1.31415	0.542	0.325	0	0	ATOX1
KRT8	0	1.30895	0.338	0.101	0	0	KRT8
HSPE1	0	1.30884	0.661	0.479	0	0	HSPE1
TPI1	0	1.30063	0.742	0.588	0	0	TPI1
HGD	0	1.29965	0.332	0.034	0	0	HGD
MDH1	0	1.29875	0.5	0.283	0	0	MDH1
SLC22A2	0	1.29743	0.28	0.027	0	0	SLC22A2
NIT2	0	1.29649	0.396	0.138	0	0	NIT2
ST13	0	1.29072	0.623	0.448	0	0	ST13
SLC17A3	0	1.28479	0.272	0.04	0	0	SLC17A3
SH3YL1	0	1.28259	0.375	0.109	0	0	SH3YL1
PRDX1	0	1.28225	0.719	0.558	0	0	PRDX1
CYP4A11	0	1.27301	0.253	0.017	0	0	CYP4A11
FMO1	0	1.27187	0.315	0.026	0	0	FMO1
GGH	0	1.26985	0.313	0.055	0	0	GGH
COX7C	0	1.26344	0.839	0.804	0	0	COX7C
GLRX	0	1.26304	0.527	0.318	0	0	GLRX
ACOT13	0	1.26252	0.377	0.119	0	0	ACOT13
ASPDH	0	1.26068	0.317	0.024	0	0	ASPDH
MPC2	0	1.25779	0.533	0.313	0	0	MPC2
GRHPR	0	1.25367	0.427	0.2	0	0	GRHPR
CTXN3	0	1.25054	0.292	0.02	0	0	CTXN3
ISOC2	0	1.24857	0.392	0.151	0	0	ISOC2
KCNJ15	0	1.24506	0.276	0.033	0	0	KCNJ15
MT2A	0	1.239	0.829	0.683	0	0	MT2A
HSD17B14	0	1.23848	0.331	0.047	0	0	HSD17B14
MAOA	0	1.23778	0.303	0.047	0	0	MAOA
SLC25A5	0	1.23113	0.625	0.49	0	0	SLC25A5
ENO1	0	1.22882	0.697	0.555	0	0	ENO1
FTCD	0	1.22821	0.286	0.02	0	0	FTCD
DDT	0	1.22519	0.495	0.229	0	0	DDT
CA2	0	1.22461	0.346	0.071	0	0	CA2
PRDX3	0	1.2172	0.5	0.271	0	0	PRDX3
HSPD1	0	1.21545	0.559	0.37	0	0	HSPD1
DBI	0	1.2112	0.627	0.494	0	0	DBI
CLDN10	0	1.20749	0.318	0.032	0	0	CLDN10
SORD	0	1.20738	0.314	0.044	0	0	SORD
FTH1	0	1.20336	0.985	0.971	0	0	FTH1
HADH	0	1.20242	0.359	0.097	0	0	HADH
PCK2	0	1.20077	0.294	0.047	0	0	PCK2
PPP1R16A	0	1.1972	0.345	0.068	0	0	PPP1R16A
SLC39A5	0	1.19538	0.263	0.02	0	0	SLC39A5
MSRB1	0	1.18986	0.352	0.091	0	0	MSRB1
CNDP2	0	1.18802	0.412	0.193	0	0	CNDP2
TMEM37	0	1.1864	0.287	0.06	0	0	TMEM37
ACMSD	0	1.18403	0.304	0.029	0	0	ACMSD
GPD1	0	1.18351	0.301	0.022	0	0	GPD1
BPHL	0	1.18089	0.316	0.056	0	0	BPHL
GPX4	0	1.18041	0.695	0.565	0	0	GPX4
ALDOA	0	1.17881	0.664	0.414	0	0	ALDOA
LACTB2	0	1.17814	0.327	0.082	0	0	LACTB2
ACSM2A	0	1.17493	0.251	0.029	0	0	ACSM2A
RAB11FIP3	0	1.17249	0.306	0.045	0	0	RAB11FIP3
SLC37A4	0	1.16835	0.285	0.057	0	0	SLC37A4
CES2	0	1.15088	0.275	0.082	0	0	CES2
CISD1	0	1.14938	0.38	0.164	0	0	CISD1
CFI	0	1.14766	0.261	0.079	0	0	CFI
ETFA	0	1.14591	0.426	0.21	0	0	ETFA
GAMT	0	1.13095	0.362	0.125	0	0	GAMT
SLC7A9	0	1.1294	0.251	0.016	0	0	SLC7A9
DAO	0	1.12311	0.26	0.015	0	0	DAO
ANPEP	0	1.11948	0.294	0.054	0	0	ANPEP
NPR3	0	1.11535	0.278	0.039	0	0	NPR3
FAH	0	1.11529	0.3	0.055	0	0	FAH
ACY3	0	1.11064	0.268	0.028	0	0	ACY3
HINT1	0	1.10559	0.75	0.678	0	0	HINT1
FKBP2	0	1.10291	0.418	0.19	0	0	FKBP2
EPCAM	0	1.10022	0.271	0.035	0	0	EPCAM
RPS27L	0	1.09869	0.682	0.563	0	0	RPS27L
PRDX5	0	1.0963	0.602	0.458	0	0	PRDX5
RNF186	0	1.09475	0.262	0.022	0	0	RNF186
ERRFI1	0	1.08636	0.277	0.088	0	0	ERRFI1
MPST	0	1.07526	0.33	0.115	0	0	MPST
ECHDC3	0	1.07385	0.283	0.059	0	0	ECHDC3
TMEM174	0	1.06969	0.257	0.016	0	0	TMEM174
MTCH2	0	1.06515	0.364	0.152	0	0	MTCH2
TM7SF3	0	1.06311	0.319	0.124	0	0	TM7SF3
CRYM	0	1.0442	0.261	0.021	0	0	CRYM
FABP3	0	1.04157	0.269	0.039	0	0	FABP3
HINT2	0	1.04064	0.379	0.139	0	0	HINT2
EPHX2	0	1.03909	0.293	0.053	0	0	EPHX2
SLC16A4	0	1.03518	0.264	0.059	0	0	SLC16A4
PXMP2	0	1.022	0.278	0.061	0	0	PXMP2
CTSH	0	1.02184	0.407	0.191	0	0	CTSH
CAPN3	0	1.01633	0.253	0.025	0	0	CAPN3
FAHD1	0	1.00797	0.284	0.078	0	0	FAHD1
AIFM1	0	1.00431	0.27	0.07	0	0	AIFM1
ACOT7	0	1.00205	0.264	0.059	0	0	ACOT7
GCHFR	0	0.994659	0.352	0.124	0	0	GCHFR
HIBADH	0	0.991782	0.311	0.099	0	0	HIBADH
TPMT	0	0.991473	0.305	0.099	0	0	TPMT
LYPLAL1	0	0.977166	0.311	0.118	0	0	LYPLAL1
ALDH7A1	0	0.967613	0.271	0.088	0	0	ALDH7A1
MORN2	0	0.958669	0.287	0.091	0	0	MORN2
NDUFA4	0	0.947831	0.685	0.625	0	0	NDUFA4
ALDH3A2	0	0.941698	0.257	0.08	0	0	ALDH3A2
RENBP	0	0.93769	0.272	0.069	0	0	RENBP
COX5B	0	0.937079	0.695	0.647	0	0	COX5B
HDHD3	0	0.926699	0.254	0.053	0	0	HDHD3
AHCY	0	0.907186	0.281	0.094	0	0	AHCY
UBB	0	0.904552	0.779	0.799	0	0	UBB
MTHFS	0	0.899903	0.283	0.09	0	0	MTHFS
FUOM	0	0.895944	0.284	0.101	0	0	FUOM
DHRS4	0	0.884618	0.27	0.088	0	0	DHRS4
ACP5	0	0.864826	0.262	0.084	0	0	ACP5
HSPB1	0	0.84394	0.733	0.568	0	0	HSPB1
UQCRB	0	0.7976	0.777	0.791	0	0	UQCRB
RPS17	0	0.762873	0.877	0.731	0	0	RPS17
EEF1A1	0	0.714199	0.984	0.983	0	0	EEF1A1
G0S2	0	0.7131	0.256	0.07	0	0	G0S2
RPL7	0	0.695728	0.928	0.918	0	0	RPL7
TPT1	0	0.554101	0.958	0.957	0	0	TPT1
PRDX2	2.5249e-307	1.07257	0.543	0.365	5.39747e-303	0	PRDX2
SDHC	4.195e-304	1.09518	0.481	0.293	8.96765e-300	0	SDHC
NDUFB2	1.68947e-296	1.03082	0.618	0.512	3.61158e-292	0	NDUFB2
CYSTM1	3.63809e-295	0.935665	0.484	0.283	7.77714e-291	0	CYSTM1
HBA2	2.05847e-294	0.935815	0.402	0.189	4.4004e-290	0	HBA2
COX7B	1.7884e-284	1.01555	0.63	0.55	3.82306e-280	0	COX7B
ITM2B	3.91444e-282	0.914888	0.821	0.851	8.36791e-278	0	ITM2B
SLC9A3R1	3.70033e-279	0.813645	0.286	0.107	7.91019e-275	0	SLC9A3R1
HAGH	4.25392e-273	1.00519	0.388	0.199	9.0936e-269	0	HAGH
AIG1	7.54579e-271	1.08744	0.344	0.164	1.61306e-266	0	AIG1
NDUFV1	4.3619e-269	1.01924	0.418	0.234	9.32443e-265	0	NDUFV1
ADIRF	8.99421e-268	0.546166	0.659	0.407	1.92269e-263	0	ADIRF
NDUFV2	5.63846e-264	1.01829	0.474	0.297	1.20533e-259	0	NDUFV2
TXNDC17	3.14482e-263	1.06311	0.427	0.246	6.72268e-259	0	TXNDC17
HMGCL	1.45377e-261	0.855225	0.277	0.109	3.10772e-257	0	HMGCL
GHITM	1.44012e-256	1.06874	0.517	0.37	3.07855e-252	0	GHITM
RPS6	7.90999e-255	0.449909	0.948	0.951	1.69092e-250	0	RPS6
COA3	1.15285e-251	0.971362	0.396	0.214	2.46446e-247	0	COA3
TIMM13	1.28312e-245	1.03032	0.421	0.25	2.74293e-241	0	TIMM13
PRDX6	3.72984e-230	0.984525	0.535	0.404	7.97329e-226	0	PRDX6
RPL31	5.50228e-230	0.598585	0.886	0.857	1.17622e-225	0	RPL31
COX4I1	4.17688e-225	0.684174	0.724	0.756	8.92892e-221	0	COX4I1
UQCR10	1.4497e-217	0.945303	0.586	0.502	3.09902e-213	0	UQCR10
HADHB	4.37387e-217	1.06047	0.409	0.251	9.35003e-213	0	HADHB
CHCHD10	3.75182e-216	0.935367	0.515	0.369	8.02026e-212	0	CHCHD10
AK2	1.33627e-211	0.953925	0.34	0.179	2.85655e-207	0	AK2
PPDPF	1.11595e-203	0.829725	0.662	0.593	2.38556e-199	0	PPDPF
PPA2	2.38164e-202	0.767011	0.292	0.138	5.09124e-198	0	PPA2
CCNG1	1.45123e-198	0.824802	0.322	0.164	3.1023e-194	0	CCNG1
CISD3	5.75223e-197	0.855591	0.325	0.169	1.22965e-192	0	CISD3
DECR1	1.34143e-194	0.919197	0.403	0.251	2.86758e-190	0	DECR1
TSTD1	1.66061e-193	0.767455	0.373	0.201	3.54989e-189	0	TSTD1
TMEM256	3.20915e-193	0.960748	0.417	0.267	6.8602e-189	0	TMEM256
HSPA8	3.08123e-187	0.853621	0.63	0.596	6.58674e-183	0	HSPA8
ASAH1	4.27151e-187	1.14296	0.473	0.338	9.1312e-183	0	ASAH1
RPS20	5.26791e-186	0.48815	0.876	0.893	1.12612e-181	0	RPS20
COX6A1	3.94904e-184	0.833461	0.631	0.599	8.44186e-180	0	COX6A1
PHB	1.08352e-182	0.990624	0.403	0.258	2.31624e-178	0	PHB
NDUFA1	7.09798e-181	0.864701	0.592	0.538	1.51734e-176	0	NDUFA1
ATP6V1F	1.02485e-177	0.90875	0.514	0.407	2.19082e-173	0	ATP6V1F
WDR83OS	6.67296e-177	0.796417	0.377	0.215	1.42648e-172	0	WDR83OS
SLIRP	4.9287e-176	0.941586	0.457	0.331	1.05361e-171	0	SLIRP
RNF181	3.20429e-175	0.971046	0.439	0.305	6.84982e-171	0	RNF181
ALDH9A1	3.68798e-174	0.819186	0.31	0.164	7.88381e-170	0	ALDH9A1
BLVRB	1.13361e-169	0.947098	0.359	0.215	2.42332e-165	0	BLVRB
GALM	9.31865e-169	0.751051	0.273	0.13	1.99205e-164	0	GALM
LSM3	8.61218e-167	0.893791	0.451	0.33	1.84102e-162	0	LSM3
LGMN	3.89028e-164	1.0638	0.313	0.175	8.31626e-160	0	LGMN
GALNT11	4.154e-164	0.857115	0.256	0.124	8.88001e-160	0	GALNT11
MGST3	1.29216e-162	0.762803	0.579	0.472	2.76225e-158	0	MGST3
ESD	5.45992e-155	0.953816	0.432	0.312	1.16717e-150	0	ESD
SERF2	1.74229e-154	0.412597	0.815	0.873	3.7245e-150	0	SERF2
CETN2	4.3186e-153	0.78653	0.27	0.14	9.23186e-149	0	CETN2
NDUFA2	5.09424e-153	0.864124	0.483	0.384	1.089e-148	0	NDUFA2
MRPS36	4.22099e-152	0.941028	0.367	0.238	9.02321e-148	0	MRPS36
COX8A	2.35359e-151	0.783794	0.588	0.555	5.03127e-147	0	COX8A
REXO2	1.51677e-150	0.839821	0.362	0.229	3.24239e-146	0	REXO2
UQCRFS1	5.99125e-150	0.850736	0.413	0.287	1.28075e-145	0	UQCRFS1
SPINT2	1.85426e-146	0.824454	0.266	0.135	3.96386e-142	0	SPINT2
AQP1	1.17433e-145	0.29382	0.293	0.145	2.51037e-141	0	AQP1
NACA	2.8718e-145	0.419305	0.838	0.852	6.13905e-141	0	NACA
SDHB	7.91418e-145	0.860204	0.337	0.208	1.69182e-140	0	SDHB
SCP2	2.97588e-144	0.903235	0.472	0.375	6.36153e-140	0	SCP2
CFDP1	3.14702e-143	0.896428	0.384	0.259	6.72738e-139	0	CFDP1
TBCA	2.53605e-141	0.882488	0.541	0.476	5.42132e-137	0	TBCA
POLR2L	4.43526e-139	0.796959	0.55	0.496	9.48125e-135	0	POLR2L
METTL9	3.90849e-138	0.849655	0.425	0.312	8.35518e-134	0	METTL9
C12orf75	1.40376e-137	0.664777	0.303	0.164	3.00081e-133	0	C12orf75
TMEM141	2.47748e-136	0.759611	0.308	0.181	5.29612e-132	0	TMEM141
SUCLG2	2.67168e-134	0.757128	0.307	0.181	5.71125e-130	0	SUCLG2
COX5A	1.2214e-133	0.791417	0.476	0.382	2.61099e-129	0	COX5A
GADD45A	9.81851e-133	0.816042	0.296	0.17	2.0989e-128	0	GADD45A
RTN4	2.5249e-132	0.899849	0.541	0.476	5.39749e-128	0	RTN4
RNF5	2.1576e-131	0.790017	0.305	0.18	4.61231e-127	0	RNF5
ECHDC1	1.02693e-130	0.71526	0.278	0.155	2.19527e-126	0	ECHDC1
NDUFS5	2.31283e-128	0.726693	0.619	0.603	4.94414e-124	0	NDUFS5
NDUFA5	4.75805e-128	0.804634	0.428	0.319	1.01713e-123	0	NDUFA5
RPLP0	5.19719e-128	0.63914	0.836	0.834	1.111e-123	0	RPLP0
NDUFB6	2.49795e-124	0.745666	0.361	0.243	5.33987e-120	0	NDUFB6
COX14	8.81937e-122	0.814385	0.438	0.341	1.88532e-117	0	COX14
NDUFS8	7.78989e-121	0.781432	0.425	0.324	1.66524e-116	0	NDUFS8
PRR13	1.44584e-120	0.73999	0.456	0.349	3.09076e-116	0	PRR13
HSD17B10	6.62774e-120	0.776642	0.337	0.22	1.41681e-115	0	HSD17B10
EIF6	1.09203e-119	0.802537	0.363	0.249	2.33443e-115	0	EIF6
VDAC1	1.28442e-119	0.891201	0.415	0.31	2.7457e-115	0	VDAC1
COX6B1	1.96742e-119	0.607613	0.628	0.639	4.20576e-115	0	COX6B1
SIGIRR	1.69603e-118	0.804362	0.347	0.228	3.62561e-114	0	SIGIRR
HNMT	1.70879e-117	0.852813	0.287	0.173	3.65287e-113	0	HNMT
ANXA4	5.81428e-116	1.0934	0.341	0.226	1.24292e-111	0	ANXA4
UQCR11	2.27607e-115	0.658409	0.622	0.632	4.86555e-111	0	UQCR11
UQCRC1	2.39824e-114	0.743347	0.332	0.219	5.12671e-110	0	UQCRC1
MRPL27	9.68554e-114	0.74545	0.3	0.186	2.07048e-109	0	MRPL27
ATP6V1D	3.89707e-113	0.72992	0.284	0.171	8.33076e-109	0	ATP6V1D
SDHD	5.14677e-113	0.791249	0.381	0.277	1.10023e-108	0	SDHD
ACO2	3.34084e-111	0.714101	0.253	0.144	7.14171e-107	0	ACO2
TMEM205	5.33467e-111	0.802744	0.308	0.195	1.14039e-106	0	TMEM205
SAP18	5.42355e-110	0.732317	0.564	0.544	1.15939e-105	0	SAP18
NPC2	5.44236e-110	0.467219	0.561	0.452	1.16341e-105	0	NPC2
NDUFS7	8.16293e-109	0.763766	0.424	0.334	1.74499e-104	0	NDUFS7
SMS	1.13839e-106	0.676091	0.321	0.207	2.43354e-102	0	SMS
NDUFB1	1.77019e-105	0.819685	0.512	0.471	3.78414e-101	0	NDUFB1
ACADVL	3.36651e-105	0.872917	0.384	0.286	7.19659e-101	0	ACADVL
SLC3A2	1.16322e-104	1.10785	0.374	0.278	2.48661e-100	0	SLC3A2
CISD2	2.00831e-103	0.711693	0.252	0.146	4.29317e-99	0	CISD2
CYC1	3.16751e-103	0.739653	0.37	0.265	6.77119e-99	0	CYC1
FDX1	1.24114e-102	0.6813	0.293	0.184	2.65317e-98	0	FDX1
TMBIM6	1.60718e-102	0.903225	0.581	0.583	3.43567e-98	0	TMBIM6
ADH5	3.4181e-102	0.775449	0.362	0.261	7.30688e-98	0	ADH5
COX7A2	4.5072e-102	0.637842	0.599	0.612	9.63505e-98	0	COX7A2
SNHG8	4.73658e-101	0.769595	0.493	0.417	1.01254e-96	0	SNHG8
SLC25A3	8.19628e-101	0.677943	0.561	0.537	1.75212e-96	0	SLC25A3
IER3IP1	2.74889e-99	0.789527	0.322	0.218	5.8763e-95	0	IER3IP1
RPS3A	9.10622e-99	0.285572	0.93	0.936	1.94664e-94	0	RPS3A
PMVK	1.00707e-98	0.643543	0.266	0.161	2.15282e-94	0	PMVK
SLC25A39	1.16704e-97	0.667056	0.274	0.169	2.49478e-93	0	SLC25A39
PHPT1	2.92883e-97	0.731515	0.455	0.368	6.26096e-93	0	PHPT1
RPL22	4.14354e-96	0.406633	0.812	0.846	8.85765e-92	0	RPL22
RAB1A	1.14475e-95	0.731728	0.375	0.28	2.44713e-91	0	RAB1A
SNX5	1.28026e-94	0.722548	0.293	0.191	2.73682e-90	0	SNX5
NDUFA3	3.73724e-93	0.738907	0.46	0.394	7.98911e-89	0	NDUFA3
NDUFB4	6.99056e-93	0.769298	0.522	0.488	1.49437e-88	0	NDUFB4
GLS	9.47837e-92	0.697131	0.328	0.227	2.02619e-87	0	GLS
SLC25A6	9.78177e-91	0.541963	0.669	0.676	2.09105e-86	0	SLC25A6
SKP1	2.9463e-90	0.534933	0.638	0.665	6.2983e-86	0	SKP1
COX20	7.30156e-90	0.711665	0.34	0.241	1.56085e-85	0	COX20
NDUFAF3	1.15528e-88	0.70176	0.391	0.304	2.46964e-84	0	NDUFAF3
AURKAIP1	9.90825e-88	0.744813	0.428	0.354	2.11809e-83	0	AURKAIP1
NUPR1	1.573e-87	0.897159	0.349	0.246	3.36259e-83	0	NUPR1
STOML2	8.28217e-87	0.665537	0.299	0.2	1.77048e-82	0	STOML2
LAPTM4A	3.77868e-86	0.759035	0.53	0.474	8.07768e-82	0	LAPTM4A
ZNHIT1	5.64726e-85	0.737239	0.445	0.382	1.20721e-80	0	ZNHIT1
TRAPPC6A	1.27423e-84	0.595739	0.27	0.169	2.72391e-80	0	TRAPPC6A
RPL8	4.13582e-84	0.285816	0.885	0.91	8.84113e-80	0	RPL8
NDUFAB1	5.95326e-84	0.730399	0.393	0.314	1.27263e-79	0	NDUFAB1
ANAPC13	7.53296e-83	0.566751	0.256	0.159	1.61032e-78	0	ANAPC13
C4orf3	2.27018e-82	0.669167	0.534	0.517	4.85296e-78	0	C4orf3
FIS1	1.23946e-80	0.660857	0.475	0.425	2.6496e-76	0	FIS1
CLU	7.66802e-80	1.06816	0.284	0.187	1.63919e-75	0	CLU
ARL2	2.68706e-77	0.694369	0.347	0.26	5.74413e-73	0	ARL2
HMGN3	4.06563e-77	0.73259	0.448	0.387	8.6911e-73	0	HMGN3
MTRNR2L8	9.35825e-77	0.464554	0.3	0.193	2.00051e-72	0	MTRNR2L8
VAMP8	5.18334e-73	0.545859	0.475	0.381	1.10804e-68	0	VAMP8
C1QBP	1.91789e-72	0.673554	0.363	0.288	4.09987e-68	0	C1QBP
NDUFS6	1.91917e-72	0.64435	0.452	0.402	4.10261e-68	0	NDUFS6
EEF2	5.98441e-72	0.515812	0.687	0.72	1.27929e-67	0	EEF2
MRPL57	2.36376e-71	0.706719	0.401	0.333	5.053e-67	0	MRPL57
NDUFB3	3.11632e-71	0.662418	0.395	0.326	6.66175e-67	0	NDUFB3
UBL5	3.85993e-71	0.559208	0.591	0.622	8.25138e-67	0	UBL5
PSMB5	7.30542e-71	0.675406	0.325	0.241	1.56168e-66	0	PSMB5
NDUFB10	1.30914e-70	0.680857	0.488	0.451	2.79854e-66	0	NDUFB10
NDUFB7	1.8354e-70	0.608162	0.486	0.449	3.92354e-66	0	NDUFB7
MRPS33	7.34971e-69	0.631961	0.255	0.169	1.57115e-64	0	MRPS33
ATP6V1E1	1.62467e-68	0.635404	0.338	0.256	3.47306e-64	0	ATP6V1E1
PSMB7	1.20613e-67	0.709445	0.382	0.313	2.57834e-63	0	PSMB7
NDUFA6	2.55435e-67	0.634596	0.383	0.311	5.46043e-63	0	NDUFA6
NDUFA13	2.98482e-66	0.622998	0.523	0.516	6.38065e-62	0	NDUFA13
DUSP23	8.25306e-66	0.795117	0.263	0.18	1.76426e-61	0	DUSP23
TIMM8B	2.42271e-65	0.672431	0.341	0.266	5.17902e-61	0	TIMM8B
RPL4	4.7662e-63	0.36145	0.738	0.784	1.01887e-58	0	RPL4
UQCRC2	9.24025e-63	0.663555	0.361	0.289	1.97529e-58	0	UQCRC2
RPL9	6.84187e-61	0.25134	0.889	0.915	1.46259e-56	0	RPL9
NDUFS4	1.14335e-60	0.644214	0.336	0.263	2.44414e-56	0	NDUFS4
TOMM7	2.16672e-60	0.387212	0.707	0.759	4.63181e-56	0	TOMM7
RPA3	2.52794e-60	0.551111	0.269	0.186	5.40398e-56	0	RPA3
NDUFB5	3.77449e-60	0.635196	0.368	0.304	8.06873e-56	0	NDUFB5
CAMTA1	1.02517e-59	0.651772	0.358	0.289	2.19151e-55	0	CAMTA1
PRELID1	8.3495e-59	0.722728	0.445	0.406	1.78487e-54	0	PRELID1
ARL3	1.59868e-58	0.582865	0.251	0.173	3.4175e-54	0	ARL3
NDUFB9	1.53019e-57	0.626272	0.42	0.371	3.2711e-53	0	NDUFB9
RPL5	1.93372e-57	0.292718	0.845	0.867	4.13372e-53	0	RPL5
CUTA	7.94907e-57	0.623941	0.472	0.446	1.69927e-52	0	CUTA
PPA1	1.08206e-55	0.603294	0.367	0.302	2.31311e-51	0	PPA1
NDUFB8	3.51889e-55	0.614286	0.482	0.467	7.52232e-51	0	NDUFB8
UQCRH	4.24542e-55	0.535215	0.549	0.561	9.07543e-51	0	UQCRH
MRPL51	5.99004e-55	0.632577	0.403	0.35	1.28049e-50	0	MRPL51
PARK7	8.79659e-55	0.555946	0.549	0.556	1.88045e-50	0	PARK7
ISCU	3.39828e-54	0.626506	0.463	0.438	7.26451e-50	0	ISCU
YWHAE	1.42862e-53	0.651239	0.43	0.384	3.05395e-49	0	YWHAE
KLHDC2	1.67022e-53	0.54589	0.257	0.181	3.57044e-49	0	KLHDC2
DYNLRB1	5.86859e-52	0.690953	0.447	0.418	1.25453e-47	0	DYNLRB1
NDUFS2	8.86397e-52	0.629981	0.313	0.244	1.89485e-47	0	NDUFS2
PGK1	1.3782e-51	0.71502	0.472	0.437	2.94619e-47	0	PGK1
LAMP2	3.57682e-51	0.82894	0.29	0.227	7.64616e-47	0	LAMP2
NDUFA11	4.40628e-51	0.574727	0.483	0.473	9.41931e-47	0	NDUFA11
NENF	1.64151e-50	0.67579	0.357	0.3	3.50905e-46	0	NENF
NDUFA10	2.69251e-50	0.541634	0.286	0.216	5.75578e-46	0	NDUFA10
COX6C	1.50679e-49	0.526041	0.589	0.643	3.22107e-45	0	COX6C
MRPL40	2.33038e-49	0.626889	0.269	0.201	4.98165e-45	0	MRPL40
CTSA	3.05672e-49	0.713555	0.323	0.262	6.53435e-45	0	CTSA
EDF1	7.58815e-49	0.518498	0.587	0.627	1.62212e-44	0	EDF1
MDH2	2.90563e-48	0.599855	0.375	0.321	6.21137e-44	0	MDH2
MRPL41	3.95156e-48	0.562716	0.373	0.32	8.44726e-44	0	MRPL41
LDHA	5.64918e-48	1.23705	0.565	0.561	1.20762e-43	0	LDHA
GTF3C6	8.38665e-48	0.611038	0.309	0.245	1.79281e-43	0	GTF3C6
MPC1	1.76893e-47	0.530785	0.309	0.243	3.78144e-43	0	MPC1
CHCHD2	3.64038e-47	0.443553	0.625	0.676	7.78203e-43	0	CHCHD2
GSTK1	6.77065e-47	0.608561	0.455	0.431	1.44736e-42	0	GSTK1
ROMO1	1.73501e-46	0.663473	0.382	0.333	3.70894e-42	0	ROMO1
GLUD1	1.17821e-45	0.589228	0.256	0.19	2.51866e-41	0	GLUD1
TUBB4B	4.70468e-45	0.603259	0.319	0.253	1.00572e-40	0	TUBB4B
LAMTOR2	2.14957e-44	0.624024	0.334	0.277	4.59514e-40	0	LAMTOR2
SURF1	3.13753e-44	0.544636	0.251	0.186	6.70709e-40	0	SURF1
FAM162A	1.52153e-43	0.69844	0.298	0.238	3.25258e-39	0	FAM162A
MGST2	8.13586e-43	0.476685	0.273	0.202	1.7392e-38	0	MGST2
POLR2I	4.65711e-42	0.672554	0.321	0.266	9.95551e-38	0	POLR2I
DYNLT1	6.01171e-42	0.617922	0.418	0.387	1.28512e-37	0	DYNLT1
CTSD	1.32203e-40	0.634848	0.473	0.452	2.8261e-36	0	CTSD
MRPS15	2.7029e-40	0.481277	0.27	0.209	5.77798e-36	0	MRPS15
TUFM	3.15593e-39	0.630208	0.384	0.347	6.74643e-35	0	TUFM
MRPL34	6.06989e-39	0.543037	0.309	0.253	1.29756e-34	0	MRPL34
SRP9	1.58473e-36	0.584071	0.402	0.376	3.38768e-32	0	SRP9
MTIF3	2.47473e-36	0.623525	0.288	0.235	5.29024e-32	0	MTIF3
RNASET2	2.67607e-36	0.382728	0.168	0.272	5.72064e-32	0	RNASET2
PPCS	6.47344e-35	0.571852	0.286	0.232	1.38383e-30	0	PPCS
CLTA	4.09022e-33	0.513329	0.427	0.411	8.74366e-29	0	CLTA
C1orf43	1.01776e-32	0.546283	0.303	0.256	2.17567e-28	0	C1orf43
SPATS2L	9.4593e-32	0.601045	0.27	0.216	2.02211e-27	0	SPATS2L
PSMB6	1.07688e-31	0.560179	0.381	0.356	2.30205e-27	0	PSMB6
NPM1	2.23805e-31	0.483919	0.655	0.704	4.78427e-27	0	NPM1
LSM4	1.76534e-30	0.48214	0.283	0.234	3.77376e-26	0	LSM4
STAU1	1.84976e-30	0.592593	0.272	0.225	3.95424e-26	0	STAU1
MT-ND4	6.29055e-30	0.272828	0.873	0.961	1.34473e-25	0	MT-ND4
NBEAL1	2.31747e-29	0.510418	0.49	0.472	4.95406e-25	0	NBEAL1
ZFAS1	8.77248e-29	0.323931	0.378	0.518	1.87529e-24	0	ZFAS1
FCGRT	3.7791e-27	0.479435	0.37	0.328	8.07858e-23	0	FCGRT
MRPL20	1.11482e-26	0.571156	0.373	0.352	2.38315e-22	0	MRPL20
GSTO1	1.62947e-26	0.521378	0.413	0.4	3.48333e-22	0	GSTO1
DYNLL1	1.98292e-26	0.369535	0.54	0.542	4.23889e-22	0	DYNLL1
SNRPG	9.3416e-26	0.535681	0.399	0.388	1.99695e-21	0	SNRPG
GTF2H5	2.48499e-25	0.531683	0.282	0.242	5.31216e-21	0	GTF2H5
PSMC5	1.06596e-24	0.506587	0.349	0.321	2.2787e-20	0	PSMC5
CLIC4	1.14092e-24	0.508904	0.262	0.216	2.43894e-20	0	CLIC4
EZR	1.65106e-24	0.528859	0.311	0.263	3.52948e-20	0	EZR
HSBP1	2.60782e-24	0.533266	0.359	0.335	5.57473e-20	0	HSBP1
SNRPB2	2.7489e-24	0.620477	0.377	0.363	5.87633e-20	0	SNRPB2
SNRPN	4.33421e-23	0.436139	0.301	0.262	9.26524e-19	0	SNRPN
NDUFS3	5.01801e-23	0.441664	0.267	0.228	1.0727e-18	0	NDUFS3
BLOC1S1	1.11977e-22	0.477578	0.421	0.421	2.39374e-18	0	BLOC1S1
CHMP2A	1.12727e-22	0.515653	0.406	0.401	2.40977e-18	0	CHMP2A
HSD17B11	2.72344e-22	0.511132	0.282	0.244	5.82189e-18	0	HSD17B11
PKM	5.36612e-22	0.39292	0.325	0.44	1.14712e-17	0	PKM
P4HB	5.82648e-22	0.33503	0.263	0.367	1.24553e-17	0	P4HB
EIF4A2	1.58912e-21	0.395718	0.552	0.604	3.39706e-17	0	EIF4A2
CTSB	1.84523e-21	0.415132	0.396	0.364	3.94454e-17	0	CTSB
COX7A2L	2.0446e-21	0.489701	0.383	0.374	4.37074e-17	0	COX7A2L
TECR	2.91355e-21	0.503822	0.293	0.258	6.2283e-17	0	TECR
ACP1	7.04475e-21	0.520278	0.274	0.239	1.50596e-16	0	ACP1
TMEM147	8.20995e-21	0.562545	0.287	0.257	1.75504e-16	0	TMEM147
IDH2	3.66111e-20	0.377244	0.286	0.245	7.82635e-16	0	IDH2
PIN4	4.02623e-20	0.52593	0.256	0.22	8.60688e-16	0	PIN4
RPS5	4.23288e-20	0.308962	0.807	0.849	9.04863e-16	0	RPS5
BSG	5.15674e-20	0.637692	0.403	0.405	1.10236e-15	0	BSG
BNIP3L	2.84309e-19	0.629296	0.301	0.276	6.07767e-15	0	BNIP3L
ARL6IP4	7.37195e-19	0.47974	0.423	0.427	1.5759e-14	0	ARL6IP4
GADD45GIP1	4.11071e-18	0.509573	0.38	0.375	8.78746e-14	0	GADD45GIP1
DPY30	5.68231e-18	0.50963	0.274	0.244	1.21471e-13	0	DPY30
ALKBH7	5.8529e-18	0.503493	0.327	0.306	1.25117e-13	0	ALKBH7
IDH3G	1.28044e-17	0.417224	0.251	0.216	2.7372e-13	0	IDH3G
CTSL	1.39887e-17	0.57264	0.284	0.256	2.99035e-13	0	CTSL
MRPL52	1.65288e-17	0.45803	0.287	0.26	3.53337e-13	0	MRPL52
TMEM230	3.4079e-17	0.478903	0.373	0.367	7.28508e-13	0	TMEM230
GNG5	7.61846e-17	0.392418	0.359	0.338	1.6286e-12	0	GNG5
EIF3E	1.10719e-16	0.432886	0.523	0.568	2.36684e-12	0	EIF3E
GSTP1	3.6749e-16	0.535907	0.552	0.586	7.85584e-12	0	GSTP1
HSPA9	9.74054e-16	0.495475	0.263	0.235	2.08223e-11	0	HSPA9
SMDT1	2.35425e-15	0.436085	0.372	0.364	5.03268e-11	0	SMDT1
PPIA	3.3515e-15	0.270639	0.648	0.727	7.16451e-11	0	PPIA
MRPS21	4.12621e-15	0.447997	0.389	0.394	8.82059e-11	0	MRPS21
S100A13	4.32996e-15	0.560555	0.269	0.235	9.25616e-11	0	S100A13
ATP6V1G1	1.2566e-14	0.389984	0.496	0.55	2.68622e-10	0	ATP6V1G1
CD164	6.79366e-14	0.518688	0.37	0.374	1.45228e-09	0	CD164
FAM177A1	7.39717e-14	0.372044	0.303	0.28	1.58129e-09	0	FAM177A1
TCEAL8	1.03295e-13	0.505604	0.262	0.24	2.20813e-09	0	TCEAL8
DNAJC15	2.60171e-13	0.482488	0.267	0.245	5.56168e-09	0	DNAJC15
ABRACL	4.63346e-13	0.296555	0.287	0.257	9.90494e-09	0	ABRACL
PDCD5	1.04922e-12	0.308825	0.194	0.26	2.24292e-08	0	PDCD5
RPL36A	1.09772e-12	0.368404	0.683	0.748	2.3466e-08	0	RPL36A
RAB5C	1.18639e-12	0.466281	0.33	0.323	2.53615e-08	0	RAB5C
MRPL54	3.71933e-12	0.430109	0.283	0.265	7.95081e-08	0	MRPL54
SPCS1	4.2632e-12	0.444194	0.444	0.479	9.11343e-08	0	SPCS1
RPS4Y1	7.48459e-12	0.475252	0.38	0.403	1.59998e-07	0	RPS4Y1
NHP2	8.27438e-12	0.487557	0.259	0.24	1.76881e-07	0	NHP2
NDUFB11	1.52309e-11	0.461878	0.425	0.451	3.25591e-07	0	NDUFB11
EIF5A	2.08452e-11	0.530985	0.32	0.31	4.45607e-07	0	EIF5A
POMP	3.17306e-11	0.35431	0.478	0.518	6.78305e-07	0	POMP
ATP6V0E1	5.02313e-11	0.394841	0.511	0.578	1.07379e-06	0	ATP6V0E1
CAPZA2	8.59109e-11	0.37076	0.354	0.349	1.83652e-06	0	CAPZA2
MORF4L2	1.10543e-10	0.476774	0.26	0.241	2.36307e-06	0	MORF4L2
SF3B5	1.4887e-10	0.409765	0.385	0.398	3.18239e-06	0	SF3B5
PGAM1	1.55707e-10	0.606529	0.355	0.356	3.32854e-06	0	PGAM1
RPL17	2.4197e-10	0.430674	0.492	0.509	5.1726e-06	0	RPL17
CANX	1.48337e-09	0.275605	0.28	0.355	3.171e-05	0	CANX
SYPL1	1.9069e-09	0.437576	0.283	0.272	4.07639e-05	0	SYPL1
SOD2	6.26639e-09	0.798945	0.29	0.275	0.000133957	0	SOD2
VPS29	8.09815e-09	0.448832	0.33	0.332	0.000173114	0	VPS29
SNX3	2.20357e-08	0.413077	0.439	0.47	0.000471057	0	SNX3
SCAND1	2.31747e-08	0.407848	0.371	0.385	0.000495406	0	SCAND1
ANAPC11	2.6785e-08	0.429053	0.355	0.365	0.000572584	0	ANAPC11
LAMTOR1	3.2339e-08	0.398631	0.342	0.344	0.000691312	0	LAMTOR1
ERGIC3	1.35121e-07	0.449173	0.268	0.26	0.00288848	0	ERGIC3
VKORC1	1.49436e-07	0.324977	0.212	0.268	0.00319449	0	VKORC1
VDAC2	3.29044e-07	0.411692	0.357	0.367	0.00703398	0	VDAC2
PDIA6	3.32895e-07	0.294846	0.271	0.339	0.00711629	0	PDIA6
C19orf53	3.51786e-07	0.411049	0.435	0.477	0.00752012	0	C19orf53
APRT	6.58444e-07	0.365553	0.424	0.458	0.0140756	0	APRT
EIF3K	8.85694e-07	0.294986	0.533	0.613	0.0189335	0	EIF3K
NAA38	2.91292e-06	0.389718	0.332	0.339	0.0622695	0	NAA38
NEDD8	3.05498e-06	0.366242	0.451	0.509	0.0653062	0	NEDD8
NUCB1	3.23012e-06	0.277192	0.225	0.279	0.0690502	0	NUCB1
LRPAP1	3.97665e-06	0.489181	0.305	0.313	0.0850088	0	LRPAP1
EIF3L	6.1644e-06	0.398885	0.36	0.377	0.131776	0	EIF3L
SNRPE	2.00121e-05	0.396027	0.32	0.329	0.4278	0	SNRPE
TMEM219	3.6469e-05	0.387542	0.325	0.337	0.779598	0	TMEM219
PSMA2	5.79786e-05	0.451198	0.332	0.348	1	0	PSMA2
CALM3	0.000109671	0.406795	0.329	0.339	1	0	CALM3
DAD1	0.000132269	0.354397	0.414	0.456	1	0	DAD1
RHOC	0.00018545	0.260995	0.406	0.425	1	0	RHOC
NOP10	0.000251574	0.359191	0.37	0.397	1	0	NOP10
RPL36	0.00026273	0.297022	0.873	0.907	1	0	RPL36
PCBP2	0.000305797	0.332131	0.444	0.501	1	0	PCBP2
OCIAD1	0.000529779	0.427661	0.321	0.337	1	0	OCIAD1
ATRAID	0.000624926	0.271114	0.284	0.343	1	0	ATRAID
ATP1A1	0.00130891	0.353083	0.312	0.322	1	0	ATP1A1
TCEAL4	0.00263956	0.385313	0.272	0.278	1	0	TCEAL4
CCT4	0.00384779	0.255433	0.231	0.273	1	0	CCT4
TALDO1	0.00519896	0.324055	0.302	0.314	1	0	TALDO1
PSMD8	0.00533625	0.398276	0.34	0.366	1	0	PSMD8
SEC61B	0.00820917	0.353351	0.438	0.497	1	0	SEC61B
SEC61G	0.00883288	0.552067	0.406	0.454	1	0	SEC61G
NDUFA12	0.00938849	0.271802	0.306	0.365	1	0	NDUFA12
ACTA2	0	4.73967	0.958	0.147	0	1	ACTA2
TAGLN	0	4.53452	0.973	0.133	0	1	TAGLN
RGS5	0	4.49851	0.91	0.1	0	1	RGS5
TPM2	0	4.33821	0.978	0.098	0	1	TPM2
MYL9	0	3.94633	0.971	0.122	0	1	MYL9
CALD1	0	3.67444	0.993	0.25	0	1	CALD1
C11orf96	0	3.6145	0.899	0.055	0	1	C11orf96
MCAM	0	3.5117	0.923	0.059	0	1	MCAM
MYH11	0	3.33732	0.729	0.031	0	1	MYH11
COL18A1	0	3.31466	0.93	0.112	0	1	COL18A1
IGFBP7	0	3.26248	0.998	0.499	0	1	IGFBP7
CARMN	0	3.21757	0.868	0.025	0	1	CARMN
PDGFRB	0	3.07954	0.91	0.046	0	1	PDGFRB
NOTCH3	0	3.06592	0.915	0.04	0	1	NOTCH3
SPARCL1	0	2.91788	0.969	0.205	0	1	SPARCL1
PLAC9	0	2.85653	0.898	0.062	0	1	PLAC9
NR2F2	0	2.79874	0.876	0.086	0	1	NR2F2
BGN	0	2.76102	0.924	0.1	0	1	BGN
CSRP2	0	2.75193	0.759	0.068	0	1	CSRP2
ID3	0	2.74099	0.924	0.189	0	1	ID3
COL4A2	0	2.69977	0.897	0.122	0	1	COL4A2
CPE	0	2.69703	0.841	0.06	0	1	CPE
COL6A2	0	2.65997	0.915	0.083	0	1	COL6A2
PPP1R14A	0	2.65046	0.758	0.043	0	1	PPP1R14A
MFGE8	0	2.60637	0.879	0.077	0	1	MFGE8
TPM1	0	2.59968	0.953	0.25	0	1	TPM1
MGP	0	2.5927	0.987	0.267	0	1	MGP
SOD3	0	2.54899	0.864	0.096	0	1	SOD3
THY1	0	2.51104	0.706	0.129	0	1	THY1
MYLK	0	2.50734	0.806	0.071	0	1	MYLK
ADIRF1	0	2.45206	0.946	0.372	0	1	ADIRF
UACA	0	2.42429	0.776	0.132	0	1	UACA
MAP1B	0	2.41027	0.847	0.069	0	1	MAP1B
ID4	0	2.36603	0.626	0.034	0	1	ID4
PMEPA1	0	2.35398	0.82	0.081	0	1	PMEPA1
CSRP1	0	2.34678	0.775	0.13	0	1	CSRP1
HES4	0	2.32527	0.812	0.065	0	1	HES4
FILIP1L	0	2.31707	0.764	0.086	0	1	FILIP1L
COL4A1	0	2.31656	0.829	0.131	0	1	COL4A1
TINAGL1	0	2.3111	0.859	0.094	0	1	TINAGL1
PLN	0	2.28043	0.606	0.013	0	1	PLN
CAV1	0	2.27034	0.913	0.147	0	1	CAV1
CAMK2N1	0	2.26416	0.729	0.069	0	1	CAMK2N1
NRARP	0	2.25723	0.612	0.02	0	1	NRARP
DSTN	0	2.21787	0.961	0.438	0	1	DSTN
JAG1	0	2.21237	0.784	0.071	0	1	JAG1
COL14A1	0	2.17395	0.72	0.043	0	1	COL14A1
TBX2	0	2.10107	0.669	0.017	0	1	TBX2
FRZB	0	2.06892	0.642	0.021	0	1	FRZB
TIMP1	0	2.06032	0.945	0.352	0	1	TIMP1
TGFB1I1	0	2.05465	0.779	0.056	0	1	TGFB1I1
FLNA	0	2.03096	0.852	0.201	0	1	FLNA
COL6A1	0	2.02927	0.785	0.08	0	1	COL6A1
PGF	0	2.02134	0.713	0.04	0	1	PGF
IFITM3	0	2.01221	0.979	0.421	0	1	IFITM3
COX4I2	0	2.00998	0.574	0.009	0	1	COX4I2
COL1A2	0	1.99669	0.895	0.117	0	1	COL1A2
HIGD1B	0	1.96788	0.505	0.006	0	1	HIGD1B
SPARC	0	1.93937	0.962	0.261	0	1	SPARC
LPP	0	1.90778	0.82	0.189	0	1	LPP
GJA4	0	1.8998	0.625	0.032	0	1	GJA4
COL3A1	0	1.88768	0.842	0.109	0	1	COL3A1
PALLD	0	1.86485	0.767	0.088	0	1	PALLD
OLFML2B	0	1.85128	0.63	0.055	0	1	OLFML2B
LMOD1	0	1.84656	0.562	0.015	0	1	LMOD1
SYNPO2	0	1.83747	0.55	0.024	0	1	SYNPO2
PDGFA	0	1.83691	0.647	0.029	0	1	PDGFA
RERGL	0	1.83153	0.272	0.003	0	1	RERGL
SLIT3	0	1.82802	0.599	0.025	0	1	SLIT3
CD81	0	1.82271	0.891	0.257	0	1	CD81
ASPN	0	1.79861	0.44	0.035	0	1	ASPN
KANK2	0	1.7943	0.718	0.058	0	1	KANK2
NDUFA4L2	0	1.79151	0.841	0.167	0	1	NDUFA4L2
TPPP3	0	1.79008	0.581	0.022	0	1	TPPP3
INAFM1	0	1.7824	0.691	0.055	0	1	INAFM1
OLFML2A	0	1.77498	0.557	0.035	0	1	OLFML2A
COL1A1	0	1.7617	0.826	0.112	0	1	COL1A1
A2M	0	1.75479	0.929	0.242	0	1	A2M
FN1	0	1.68985	0.867	0.192	0	1	FN1
ITGB1	0	1.68654	0.942	0.416	0	1	ITGB1
ARHGEF17	0	1.67664	0.625	0.026	0	1	ARHGEF17
CYGB	0	1.67004	0.46	0.027	0	1	CYGB
SDC2	0	1.6683	0.675	0.085	0	1	SDC2
EPS8	0	1.66683	0.755	0.119	0	1	EPS8
SERPING1	0	1.66503	0.796	0.148	0	1	SERPING1
VCL	0	1.65892	0.681	0.075	0	1	VCL
TPM4	0	1.65593	0.833	0.226	0	1	TPM4
PTP4A3	0	1.64217	0.5	0.04	0	1	PTP4A3
ACTN1	0	1.62944	0.698	0.11	0	1	ACTN1
ITGA1	0	1.62887	0.758	0.128	0	1	ITGA1
PTMS	0	1.62884	0.924	0.31	0	1	PTMS
ISG15	0	1.60086	0.707	0.223	0	1	ISG15
CAV2	0	1.59513	0.716	0.096	0	1	CAV2
LMNA	0	1.5873	0.886	0.242	0	1	LMNA
VIM	0	1.58432	0.985	0.641	0	1	VIM
IER5L	0	1.58187	0.645	0.084	0	1	IER5L
NTRK2	0	1.57387	0.545	0.025	0	1	NTRK2
MYH9	0	1.57341	0.858	0.293	0	1	MYH9
FOXS1	0	1.57089	0.556	0.018	0	1	FOXS1
ZFHX3	0	1.56923	0.67	0.117	0	1	ZFHX3
EBF1	0	1.56779	0.611	0.039	0	1	EBF1
DKK3	0	1.561	0.671	0.064	0	1	DKK3
TNS1	0	1.52377	0.669	0.085	0	1	TNS1
C1QTNF1	0	1.51856	0.544	0.021	0	1	C1QTNF1
PRRX1	0	1.51761	0.583	0.037	0	1	PRRX1
RRAS	0	1.516	0.654	0.09	0	1	RRAS
KLHL23	0	1.51454	0.531	0.014	0	1	KLHL23
LGALS1	0	1.51405	0.968	0.496	0	1	LGALS1
STEAP4	0	1.49771	0.306	0.013	0	1	STEAP4
HEYL	0	1.49247	0.522	0.021	0	1	HEYL
GJC1	0	1.48965	0.497	0.013	0	1	GJC1
POSTN	0	1.4895	0.401	0.059	0	1	POSTN
PLXDC1	0	1.48141	0.499	0.037	0	1	PLXDC1
PDLIM3	0	1.47466	0.531	0.047	0	1	PDLIM3
GNAS	0	1.47143	0.922	0.394	0	1	GNAS
FILIP1	0	1.47112	0.598	0.046	0	1	FILIP1
CCDC3	0	1.46502	0.527	0.03	0	1	CCDC3
CNN1	0	1.45841	0.359	0.008	0	1	CNN1
MEF2C	0	1.44062	0.735	0.17	0	1	MEF2C
MSRB3	0	1.43801	0.58	0.05	0	1	MSRB3
PTK2	0	1.42744	0.628	0.067	0	1	PTK2
EDNRA	0	1.42099	0.522	0.017	0	1	EDNRA
NEURL1B	0	1.41838	0.503	0.02	0	1	NEURL1B
CCDC102B	0	1.41226	0.425	0.017	0	1	CCDC102B
GSN	0	1.40869	0.949	0.277	0	1	GSN
RCAN2	0	1.40765	0.533	0.037	0	1	RCAN2
CRISPLD2	0	1.40636	0.494	0.038	0	1	CRISPLD2
PTN	0	1.39885	0.415	0.017	0	1	PTN
CD248	0	1.39754	0.454	0.018	0	1	CD248
COL5A2	0	1.39346	0.591	0.053	0	1	COL5A2
MXRA8	0	1.37847	0.582	0.052	0	1	MXRA8
PDLIM1	0	1.37427	0.722	0.143	0	1	PDLIM1
MYO1B	0	1.37373	0.506	0.041	0	1	MYO1B
ENAH	0	1.36346	0.54	0.053	0	1	ENAH
EVA1B	0	1.35953	0.62	0.084	0	1	EVA1B
TLN1	0	1.35743	0.777	0.246	0	1	TLN1
EHD2	0	1.3573	0.601	0.062	0	1	EHD2
AEBP1	0	1.34263	0.668	0.086	0	1	AEBP1
PLS3	0	1.33213	0.633	0.088	0	1	PLS3
ISYNA1	0	1.33007	0.528	0.034	0	1	ISYNA1
ANGPT2	0	1.31667	0.553	0.05	0	1	ANGPT2
MRVI1	0	1.31466	0.471	0.011	0	1	MRVI1
PHLDA2	0	1.31462	0.37	0.032	0	1	PHLDA2
EPAS1	0	1.31374	0.836	0.163	0	1	EPAS1
IGFBP2	0	1.31344	0.329	0.05	0	1	IGFBP2
ACTN4	0	1.31327	0.745	0.238	0	1	ACTN4
PRKG1	0	1.29838	0.49	0.019	0	1	PRKG1
LGALS3BP	0	1.28982	0.668	0.137	0	1	LGALS3BP
LGI4	0	1.28279	0.442	0.005	0	1	LGI4
IGFBP5	0	1.28237	0.723	0.134	0	1	IGFBP5
YBX3	0	1.27832	0.764	0.227	0	1	YBX3
SMOC2	0	1.27622	0.485	0.03	0	1	SMOC2
PDLIM7	0	1.2731	0.538	0.074	0	1	PDLIM7
CD63	0	1.27031	0.967	0.578	0	1	CD63
FHL1	0	1.26946	0.531	0.078	0	1	FHL1
CDH6	0	1.26284	0.515	0.033	0	1	CDH6
MYL6	0	1.25145	0.982	0.809	0	1	MYL6
NEXN	0	1.25132	0.429	0.035	0	1	NEXN
SSTR2	0	1.25072	0.389	0.013	0	1	SSTR2
CRIP2	0	1.24767	0.78	0.169	0	1	CRIP2
DST	0	1.24161	0.583	0.114	0	1	DST
EFHD1	0	1.23968	0.58	0.057	0	1	EFHD1
CSPG4	0	1.23696	0.412	0.009	0	1	CSPG4
LAMB2	0	1.2369	0.615	0.1	0	1	LAMB2
PCOLCE	0	1.23091	0.488	0.042	0	1	PCOLCE
MPRIP	0	1.22969	0.579	0.091	0	1	MPRIP
ROCK2	0	1.22946	0.576	0.086	0	1	ROCK2
ADGRA2	0	1.22664	0.444	0.024	0	1	ADGRA2
HCFC1R1	0	1.22655	0.701	0.173	0	1	HCFC1R1
PRSS23	0	1.22482	0.704	0.151	0	1	PRSS23
PHLDA1	0	1.20888	0.546	0.116	0	1	PHLDA1
CD151	0	1.20718	0.779	0.236	0	1	CD151
PLEKHH3	0	1.20217	0.475	0.027	0	1	PLEKHH3
DLC1	0	1.20149	0.535	0.062	0	1	DLC1
GPRC5C	0	1.20028	0.489	0.054	0	1	GPRC5C
PPP1R12B	0	1.19958	0.443	0.044	0	1	PPP1R12B
OAZ2	0	1.19716	0.668	0.179	0	1	OAZ2
TBX2-AS1	0	1.19236	0.414	0.01	0	1	TBX2-AS1
GGT5	0	1.19116	0.388	0.039	0	1	GGT5
SORBS3	0	1.18212	0.557	0.076	0	1	SORBS3
PDE5A	0	1.17981	0.454	0.017	0	1	PDE5A
LBH	0	1.17927	0.569	0.153	0	1	LBH
UBA2	0	1.17522	0.616	0.133	0	1	UBA2
SERPINF1	0	1.17354	0.597	0.106	0	1	SERPINF1
LTBP1	0	1.17057	0.431	0.047	0	1	LTBP1
PPP1R12A	0	1.17044	0.731	0.238	0	1	PPP1R12A
TCF4	0	1.14563	0.744	0.173	0	1	TCF4
CASQ2	0	1.1428	0.315	0.003	0	1	CASQ2
FAM107B	0	1.12823	0.525	0.194	0	1	FAM107B
CRIP1	0	1.12465	0.666	0.2	0	1	CRIP1
TIMP2	0	1.12341	0.616	0.153	0	1	TIMP2
ITGA7	0	1.1202	0.412	0.007	0	1	ITGA7
GUCY1A2	0	1.11449	0.367	0.004	0	1	GUCY1A2
TSC22D1	0	1.11385	0.775	0.244	0	1	TSC22D1
NDRG2	0	1.10331	0.558	0.089	0	1	NDRG2
COL6A3	0	1.10098	0.414	0.068	0	1	COL6A3
PEAK1	0	1.09944	0.463	0.058	0	1	PEAK1
AXL	0	1.09685	0.522	0.077	0	1	AXL
LAMC1	0	1.0928	0.525	0.075	0	1	LAMC1
NET1	0	1.08842	0.362	0.07	0	1	NET1
RBPMS	0	1.08616	0.604	0.104	0	1	RBPMS
FAT1	0	1.08265	0.446	0.04	0	1	FAT1
ADAMTS1	0	1.08187	0.366	0.041	0	1	ADAMTS1
IGFBP4	0	1.08132	0.782	0.228	0	1	IGFBP4
LINGO1	0	1.08079	0.38	0.004	0	1	LINGO1
ANTXR1	0	1.07816	0.471	0.045	0	1	ANTXR1
MAGED2	0	1.07503	0.686	0.195	0	1	MAGED2
PDLIM2	0	1.0733	0.647	0.171	0	1	PDLIM2
DDR2	0	1.07012	0.435	0.033	0	1	DDR2
OR51E1	0	1.06659	0.333	0.002	0	1	OR51E1
MAP3K7CL	0	1.06085	0.38	0.031	0	1	MAP3K7CL
VASN	0	1.05848	0.421	0.025	0	1	VASN
RHOQ	0	1.05722	0.497	0.089	0	1	RHOQ
KIAA0040	0	1.05327	0.461	0.06	0	1	KIAA0040
ARHGAP1	0	1.04704	0.489	0.072	0	1	ARHGAP1
RGS16	0	1.04359	0.366	0.049	0	1	RGS16
C12orf57	0	1.04325	0.853	0.361	0	1	C12orf57
JUND	0	1.03571	0.88	0.365	0	1	JUND
KCNJ8	0	1.0357	0.305	0.005	0	1	KCNJ8
PTGIR	0	1.023	0.38	0.018	0	1	PTGIR
CLEC11A	0	1.02275	0.428	0.062	0	1	CLEC11A
SPECC1	0	1.0189	0.42	0.053	0	1	SPECC1
ANO1	0	1.01591	0.369	0.021	0	1	ANO1
ACTG1	0	1.01008	0.973	0.732	0	1	ACTG1
ADCY3	0	1.00534	0.381	0.024	0	1	ADCY3
LRRC32	0	1.00402	0.45	0.061	0	1	LRRC32
COL5A3	0	1.00394	0.348	0.01	0	1	COL5A3
ECM2	0	1.00306	0.4	0.035	0	1	ECM2
COL12A1	0	1.00255	0.459	0.049	0	1	COL12A1
NFASC	0	1.00146	0.353	0.012	0	1	NFASC
PAWR	0	0.99706	0.444	0.049	0	1	PAWR
KCNE4	0	0.993839	0.346	0.018	0	1	KCNE4
FERMT2	0	0.993203	0.524	0.086	0	1	FERMT2
CBX6	0	0.98921	0.532	0.098	0	1	CBX6
ARHGAP10	0	0.98781	0.433	0.045	0	1	ARHGAP10
PALM2-AKAP2	0	0.987209	0.439	0.051	0	1	PALM2-AKAP2
LAMA4	0	0.982644	0.459	0.062	0	1	LAMA4
SORBS2	0	0.981162	0.38	0.073	0	1	SORBS2
NDN	0	0.977598	0.426	0.039	0	1	NDN
NES	0	0.975223	0.395	0.046	0	1	NES
WFDC1	0	0.972707	0.273	0.012	0	1	WFDC1
PHLDB2	0	0.969422	0.4	0.047	0	1	PHLDB2
EBF2	0	0.964464	0.354	0.014	0	1	EBF2
NR2F2-AS1	0	0.957011	0.369	0.021	0	1	NR2F2-AS1
ADAP2	0	0.955449	0.403	0.067	0	1	ADAP2
FBLIM1	0	0.95393	0.42	0.047	0	1	FBLIM1
FBXO32	0	0.949122	0.414	0.069	0	1	FBXO32
CLMN	0	0.948873	0.37	0.027	0	1	CLMN
MGST31	0	0.946427	0.889	0.43	0	1	MGST3
ILK	0	0.94595	0.609	0.173	0	1	ILK
COX7A1	0	0.945687	0.62	0.126	0	1	COX7A1
RBFOX2	0	0.940875	0.438	0.054	0	1	RBFOX2
UTRN	0	0.940728	0.645	0.213	0	1	UTRN
FSTL1	0	0.936889	0.515	0.092	0	1	FSTL1
IFITM2	0	0.936612	0.898	0.469	0	1	IFITM2
DAAM2	0	0.933981	0.354	0.012	0	1	DAAM2
VCAN	0	0.932791	0.365	0.102	0	1	VCAN
INPP4B	0	0.93005	0.399	0.05	0	1	INPP4B
PDLIM5	0	0.926645	0.507	0.124	0	1	PDLIM5
ROCK1	0	0.920232	0.723	0.269	0	1	ROCK1
ARPC5	0	0.916023	0.827	0.396	0	1	ARPC5
COBLL1	0	0.915032	0.413	0.047	0	1	COBLL1
C1R	0	0.913804	0.477	0.081	0	1	C1R
AOC3	0	0.911959	0.332	0.024	0	1	AOC3
NT5DC2	0	0.911235	0.352	0.017	0	1	NT5DC2
NRP1	0	0.907408	0.541	0.112	0	1	NRP1
ABCC9	0	0.905629	0.271	0.004	0	1	ABCC9
ATP1B2	0	0.905367	0.312	0.002	0	1	ATP1B2
ITGAV	0	0.898407	0.476	0.103	0	1	ITGAV
SLCO3A1	0	0.896642	0.411	0.063	0	1	SLCO3A1
NUCKS1	0	0.895567	0.863	0.411	0	1	NUCKS1
COL5A1	0	0.895347	0.349	0.042	0	1	COL5A1
HTRA1	0	0.893267	0.568	0.137	0	1	HTRA1
GOLIM4	0	0.893201	0.518	0.119	0	1	GOLIM4
SERPINH1	0	0.893124	0.525	0.121	0	1	SERPINH1
DACT3	0	0.8897	0.324	0.014	0	1	DACT3
EID1	0	0.886109	0.893	0.45	0	1	EID1
NFIC	0	0.885085	0.582	0.165	0	1	NFIC
FAM20C	0	0.88331	0.388	0.057	0	1	FAM20C
MIR4435-2HG	0	0.881454	0.482	0.112	0	1	MIR4435-2HG
CCDC80	0	0.881432	0.431	0.054	0	1	CCDC80
BCAM	0	0.879483	0.477	0.102	0	1	BCAM
FHL5	0	0.878487	0.28	0.002	0	1	FHL5
S1PR3	0	0.87779	0.27	0.012	0	1	S1PR3
YPEL3	0	0.876388	0.613	0.182	0	1	YPEL3
HEY2	0	0.875048	0.337	0.011	0	1	HEY2
GPR4	0	0.873789	0.291	0.017	0	1	GPR4
EMILIN1	0	0.873246	0.371	0.034	0	1	EMILIN1
ZEB2	0	0.870497	0.664	0.213	0	1	ZEB2
TUBA1A	0	0.865702	0.735	0.301	0	1	TUBA1A
PARM1	0	0.863412	0.344	0.019	0	1	PARM1
WTIP	0	0.860752	0.333	0.026	0	1	WTIP
PTEN	0	0.854845	0.532	0.146	0	1	PTEN
SH3BGRL	0	0.849344	0.807	0.372	0	1	SH3BGRL
FOXC2	0	0.843951	0.313	0.008	0	1	FOXC2
LAMA5	0	0.843543	0.371	0.044	0	1	LAMA5
EMP2	0	0.843502	0.484	0.095	0	1	EMP2
SGIP1	0	0.843151	0.31	0.022	0	1	SGIP1
RASL12	0	0.842392	0.32	0.005	0	1	RASL12
H1FX	0	0.842251	0.586	0.194	0	1	H1FX
ZFP36L1	0	0.838444	0.814	0.37	0	1	ZFP36L1
SYTL2	0	0.837747	0.422	0.077	0	1	SYTL2
CRIM1	0	0.837698	0.418	0.101	0	1	CRIM1
STOM	0	0.836922	0.682	0.229	0	1	STOM
RAB34	0	0.835295	0.487	0.104	0	1	RAB34
EDIL3	0	0.834162	0.357	0.045	0	1	EDIL3
RAB13	0	0.834028	0.653	0.179	0	1	RAB13
SRRM2	0	0.832267	0.78	0.34	0	1	SRRM2
MXRA7	0	0.832062	0.439	0.077	0	1	MXRA7
LEPROT	0	0.831574	0.732	0.257	0	1	LEPROT
TSPAN3	0	0.830856	0.519	0.131	0	1	TSPAN3
RABGAP1	0	0.826843	0.396	0.069	0	1	RABGAP1
TUSC1	0	0.826585	0.347	0.032	0	1	TUSC1
FTX	0	0.824046	0.461	0.107	0	1	FTX
TMEM47	0	0.823199	0.427	0.07	0	1	TMEM47
LIMA1	0	0.816295	0.515	0.136	0	1	LIMA1
SEMA5A	0	0.815346	0.298	0.017	0	1	SEMA5A
ID1	0	0.815302	0.496	0.145	0	1	ID1
FXYD6	0	0.811502	0.371	0.057	0	1	FXYD6
C20orf27	0	0.811051	0.357	0.086	0	1	C20orf27
PDE3A	0	0.81021	0.304	0.009	0	1	PDE3A
LZTS1	0	0.809988	0.282	0.012	0	1	LZTS1
ITPRIPL2	0	0.805715	0.411	0.087	0	1	ITPRIPL2
PPP1R14B	0	0.801479	0.514	0.123	0	1	PPP1R14B
CALM2	0	0.798844	0.95	0.617	0	1	CALM2
EPB41L2	0	0.798569	0.434	0.111	0	1	EPB41L2
GEM	0	0.797719	0.282	0.03	0	1	GEM
ARHGAP42	0	0.797709	0.316	0.022	0	1	ARHGAP42
PTMA	0	0.794936	0.991	0.893	0	1	PTMA
NPTN	0	0.792847	0.432	0.091	0	1	NPTN
CNN3	0	0.792541	0.754	0.224	0	1	CNN3
CTSZ	0	0.78927	0.627	0.192	0	1	CTSZ
PLEKHO1	0	0.788858	0.461	0.123	0	1	PLEKHO1
MAP2K2	0	0.788737	0.499	0.119	0	1	MAP2K2
SH3PXD2A	0	0.787272	0.369	0.053	0	1	SH3PXD2A
HSPB2	0	0.786505	0.326	0.026	0	1	HSPB2
CRTAP	0	0.786021	0.522	0.156	0	1	CRTAP
NFIA	0	0.7848	0.541	0.148	0	1	NFIA
UGCG	0	0.783497	0.377	0.096	0	1	UGCG
RAB31	0	0.782883	0.496	0.131	0	1	RAB31
MAP7D3	0	0.782286	0.39	0.073	0	1	MAP7D3
ITM2C	0	0.778439	0.529	0.13	0	1	ITM2C
LINC01197	0	0.776073	0.283	0.013	0	1	LINC01197
MAP1A	0	0.773864	0.321	0.029	0	1	MAP1A
NID1	0	0.770284	0.339	0.054	0	1	NID1
RNF152	0	0.76866	0.385	0.06	0	1	RNF152
SLC7A2	0	0.768589	0.268	0.006	0	1	SLC7A2
MYO1C	0	0.764162	0.47	0.105	0	1	MYO1C
CYB5R3	0	0.761075	0.662	0.213	0	1	CYB5R3
MT-CYB	0	0.759468	0.99	0.898	0	1	MT-CYB
NRIP2	0	0.758196	0.256	0.004	0	1	NRIP2
LGALS3	0	0.754917	0.74	0.272	0	1	LGALS3
CALU	0	0.754049	0.496	0.132	0	1	CALU
SMTN	0	0.753729	0.385	0.058	0	1	SMTN
H1F0	0	0.752295	0.396	0.085	0	1	H1F0
YAP1	0	0.751743	0.33	0.036	0	1	YAP1
HOXC9	0	0.751024	0.338	0.034	0	1	HOXC9
FHL3	0	0.749969	0.369	0.067	0	1	FHL3
SNCG	0	0.748494	0.283	0.052	0	1	SNCG
CHURC1	0	0.74741	0.677	0.28	0	1	CHURC1
SORT1	0	0.747098	0.345	0.056	0	1	SORT1
CSNK1E	0	0.746866	0.399	0.082	0	1	CSNK1E
AKAP12	0	0.746524	0.502	0.09	0	1	AKAP12
LUC7L3	0	0.746067	0.73	0.306	0	1	LUC7L3
FAM89B	0	0.746001	0.448	0.098	0	1	FAM89B
ARHGEF7	0	0.744429	0.373	0.07	0	1	ARHGEF7
CTDSPL	0	0.744084	0.342	0.049	0	1	CTDSPL
ECE1	0	0.743235	0.395	0.075	0	1	ECE1
SGCA	0	0.742069	0.274	0.014	0	1	SGCA
SOX4	0	0.741076	0.536	0.138	0	1	SOX4
MAP4	0	0.740716	0.584	0.181	0	1	MAP4
TNS2	0	0.739134	0.438	0.081	0	1	TNS2
ENPEP	0	0.738562	0.382	0.064	0	1	ENPEP
FRY	0	0.737056	0.325	0.042	0	1	FRY
ST5	0	0.735735	0.308	0.037	0	1	ST5
SSPN	0	0.734942	0.366	0.067	0	1	SSPN
ATP2B4	0	0.734314	0.412	0.094	0	1	ATP2B4
PURA	0	0.731834	0.53	0.156	0	1	PURA
C1S	0	0.729186	0.372	0.076	0	1	C1S
AHNAK	0	0.726201	0.751	0.319	0	1	AHNAK
HIP1	0	0.725873	0.413	0.091	0	1	HIP1
MPG	0	0.724183	0.524	0.155	0	1	MPG
HIC1	0	0.723157	0.274	0.034	0	1	HIC1
RASL11A	0	0.720923	0.265	0.007	0	1	RASL11A
SMARCD3	0	0.716685	0.291	0.022	0	1	SMARCD3
ARHGAP29	0	0.716213	0.543	0.123	0	1	ARHGAP29
RUNX1	0	0.712968	0.384	0.104	0	1	RUNX1
ITGB5	0	0.710599	0.402	0.072	0	1	ITGB5
ANXA6	0	0.70978	0.608	0.212	0	1	ANXA6
IGFBP6	0	0.70871	0.311	0.061	0	1	IGFBP6
EPHX1	0	0.706546	0.435	0.106	0	1	EPHX1
TGFBI	0	0.705568	0.577	0.149	0	1	TGFBI
FADS3	0	0.702606	0.306	0.039	0	1	FADS3
NUPR11	0	0.700687	0.682	0.199	0	1	NUPR1
UBE2M	0	0.695164	0.408	0.082	0	1	UBE2M
RBP1	0	0.689761	0.279	0.043	0	1	RBP1
CHN1	0	0.689454	0.273	0.027	0	1	CHN1
NUDT4	0	0.68769	0.471	0.127	0	1	NUDT4
NFATC4	0	0.685527	0.255	0.011	0	1	NFATC4
NBL1	0	0.684359	0.422	0.071	0	1	NBL1
ZBTB20	0	0.683795	0.545	0.179	0	1	ZBTB20
MACF1	0	0.683566	0.607	0.24	0	1	MACF1
MT-ATP6	0	0.68249	0.992	0.931	0	1	MT-ATP6
ARPC1A	0	0.682398	0.533	0.162	0	1	ARPC1A
CDK2AP1	0	0.682112	0.363	0.069	0	1	CDK2AP1
TNFSF12	0	0.680432	0.418	0.104	0	1	TNFSF12
CTTN	0	0.679145	0.439	0.098	0	1	CTTN
IFIT3	0	0.6785	0.279	0.061	0	1	IFIT3
BOD1L1	0	0.67822	0.518	0.172	0	1	BOD1L1
GAS6	0	0.677325	0.517	0.139	0	1	GAS6
GLRX5	0	0.675432	0.49	0.128	0	1	GLRX5
DYNC1LI2	0	0.675126	0.501	0.152	0	1	DYNC1LI2
EPN2	0	0.673412	0.32	0.046	0	1	EPN2
BRI3	0	0.672216	0.68	0.253	0	1	BRI3
KCNMB1	0	0.668802	0.26	0.042	0	1	KCNMB1
RERG	0	0.665673	0.321	0.042	0	1	RERG
H2AFJ	0	0.664214	0.628	0.249	0	1	H2AFJ
PARVA	0	0.664067	0.366	0.061	0	1	PARVA
RALBP1	0	0.663693	0.532	0.177	0	1	RALBP1
RAC1	0	0.659734	0.916	0.5	0	1	RAC1
METRN	0	0.657993	0.328	0.046	0	1	METRN
MYADM	0	0.656754	0.549	0.173	0	1	MYADM
OAF	0	0.656691	0.276	0.042	0	1	OAF
GRK5	0	0.655502	0.289	0.035	0	1	GRK5
SMIM10	0	0.655245	0.289	0.025	0	1	SMIM10
NFIB	0	0.653228	0.555	0.15	0	1	NFIB
C1orf54	0	0.65312	0.384	0.084	0	1	C1orf54
ATP2A2	0	0.652284	0.376	0.09	0	1	ATP2A2
DDAH2	0	0.65145	0.534	0.181	0	1	DDAH2
PPIC	0	0.651099	0.428	0.097	0	1	PPIC
SSBP2	0	0.650502	0.328	0.057	0	1	SSBP2
BMP1	0	0.650391	0.261	0.028	0	1	BMP1
BCL7C	0	0.650268	0.456	0.126	0	1	BCL7C
MAPRE2	0	0.64872	0.358	0.088	0	1	MAPRE2
PHLDB1	0	0.648586	0.322	0.059	0	1	PHLDB1
INHBA	0	0.648141	0.277	0.042	0	1	INHBA
NCK2	0	0.645261	0.382	0.082	0	1	NCK2
LGALSL	0	0.644665	0.258	0.017	0	1	LGALSL
OSBPL1A	0	0.643772	0.419	0.1	0	1	OSBPL1A
MAP4K4	0	0.643596	0.398	0.105	0	1	MAP4K4
PXDN	0	0.64296	0.307	0.049	0	1	PXDN
RBMS3	0	0.64074	0.341	0.068	0	1	RBMS3
MT-CO3	0	0.639174	0.994	0.947	0	1	MT-CO3
TFPI	0	0.639166	0.453	0.122	0	1	TFPI
DEK	0	0.638542	0.724	0.324	0	1	DEK
RABAC1	0	0.636898	0.808	0.396	0	1	RABAC1
ZNF503	0	0.636147	0.308	0.057	0	1	ZNF503
PPIB	0	0.633655	0.865	0.484	0	1	PPIB
ATN1	0	0.633386	0.34	0.061	0	1	ATN1
SERPINI1	0	0.627289	0.296	0.051	0	1	SERPINI1
MARCKS	0	0.624075	0.61	0.193	0	1	MARCKS
REEP3	0	0.622502	0.421	0.114	0	1	REEP3
CCDC107	0	0.620806	0.517	0.186	0	1	CCDC107
PHLDA3	0	0.62079	0.325	0.063	0	1	PHLDA3
MTUS1	0	0.620334	0.4	0.094	0	1	MTUS1
MT-ND1	0	0.620212	0.988	0.874	0	1	MT-ND1
ZBTB7A	0	0.619914	0.43	0.128	0	1	ZBTB7A
DDX17	0	0.614824	0.798	0.393	0	1	DDX17
PTPRG	0	0.614372	0.363	0.07	0	1	PTPRG
NAB1	0	0.613711	0.305	0.05	0	1	NAB1
ARID1B	0	0.613483	0.42	0.119	0	1	ARID1B
COMT	0	0.612473	0.557	0.206	0	1	COMT
MEF2D	0	0.612068	0.323	0.069	0	1	MEF2D
SUMO2	0	0.611664	0.913	0.597	0	1	SUMO2
FARP1	0	0.611376	0.379	0.082	0	1	FARP1
PMP22	0	0.610856	0.446	0.109	0	1	PMP22
KLHDC8B	0	0.604328	0.283	0.032	0	1	KLHDC8B
DYNLL11	0	0.603249	0.869	0.493	0	1	DYNLL1
CDC42EP1	0	0.602056	0.316	0.052	0	1	CDC42EP1
TNFRSF12A	0	0.600891	0.302	0.066	0	1	TNFRSF12A
GOLGB1	0	0.600668	0.5	0.197	0	1	GOLGB1
SSBP3	0	0.597602	0.296	0.055	0	1	SSBP3
PDE1A	0	0.597204	0.277	0.026	0	1	PDE1A
KTN1	0	0.596385	0.784	0.377	0	1	KTN1
SGCE	0	0.596244	0.305	0.047	0	1	SGCE
DYNC1H1	0	0.595795	0.48	0.167	0	1	DYNC1H1
LRP1	0	0.595217	0.392	0.099	0	1	LRP1
WASF2	0	0.594576	0.693	0.304	0	1	WASF2
ABI2	0	0.592761	0.369	0.102	0	1	ABI2
PELO	0	0.591662	0.314	0.062	0	1	PELO
FEZ1	0	0.591406	0.268	0.024	0	1	FEZ1
MIR99AHG	0	0.588963	0.259	0.042	0	1	MIR99AHG
EFEMP2	0	0.587838	0.33	0.065	0	1	EFEMP2
AKT3	0	0.585654	0.352	0.081	0	1	AKT3
SEC31A	0	0.584886	0.479	0.165	0	1	SEC31A
ISLR	0	0.582591	0.299	0.037	0	1	ISLR
RSU1	0	0.581862	0.423	0.135	0	1	RSU1
SYDE1	0	0.581643	0.252	0.023	0	1	SYDE1
MYO1D	0	0.581032	0.26	0.043	0	1	MYO1D
LIMS1	0	0.57754	0.582	0.229	0	1	LIMS1
TNFRSF1A	0	0.577167	0.49	0.178	0	1	TNFRSF1A
MARVELD1	0	0.576598	0.276	0.045	0	1	MARVELD1
FBN1	0	0.575137	0.375	0.066	0	1	FBN1
ADGRF5	0	0.574861	0.476	0.097	0	1	ADGRF5
PKIG	0	0.573815	0.444	0.116	0	1	PKIG
ANXA5	0	0.572897	0.775	0.358	0	1	ANXA5
CD9	0	0.572449	0.703	0.273	0	1	CD9
FABP5	0	0.572394	0.405	0.151	0	1	FABP5
CRTC3	0	0.57161	0.314	0.07	0	1	CRTC3
CDKN1C	0	0.570664	0.315	0.074	0	1	CDKN1C
ITGA3	0	0.570189	0.266	0.038	0	1	ITGA3
TRIP6	0	0.568691	0.399	0.098	0	1	TRIP6
CHSY1	0	0.568483	0.286	0.053	0	1	CHSY1
CCND1	0	0.568021	0.382	0.127	0	1	CCND1
LTBP3	0	0.566278	0.363	0.104	0	1	LTBP3
MAP1LC3A	0	0.564484	0.394	0.101	0	1	MAP1LC3A
OSBPL9	0	0.564366	0.384	0.105	0	1	OSBPL9
RAP2A	0	0.564068	0.265	0.044	0	1	RAP2A
PHC2	0	0.560808	0.346	0.091	0	1	PHC2
CFH	0	0.560017	0.297	0.067	0	1	CFH
MAZ	0	0.555865	0.384	0.113	0	1	MAZ
RASAL2	0	0.554297	0.333	0.08	0	1	RASAL2
SMAD5	0	0.553959	0.333	0.085	0	1	SMAD5
AHCYL1	0	0.553644	0.412	0.127	0	1	AHCYL1
KNOP1	0	0.549699	0.324	0.081	0	1	KNOP1
CENPB	0	0.549267	0.279	0.052	0	1	CENPB
ZYX	0	0.548206	0.417	0.142	0	1	ZYX
PLEC	0	0.547339	0.401	0.126	0	1	PLEC
CDH11	0	0.547097	0.3	0.042	0	1	CDH11
TBC1D1	0	0.546196	0.377	0.113	0	1	TBC1D1
IFI27	0	0.545966	0.743	0.235	0	1	IFI27
SCPEP1	0	0.545809	0.463	0.16	0	1	SCPEP1
ZMIZ1	0	0.545531	0.257	0.057	0	1	ZMIZ1
MRPL32	0	0.54542	0.454	0.144	0	1	MRPL32
ARID5B	0	0.544113	0.617	0.255	0	1	ARID5B
WASL	0	0.544029	0.358	0.091	0	1	WASL
NCKAP1	0	0.543931	0.35	0.087	0	1	NCKAP1
SPTBN1	0	0.543901	0.591	0.175	0	1	SPTBN1
PCYOX1	0	0.543026	0.352	0.086	0	1	PCYOX1
MGLL	0	0.542965	0.376	0.097	0	1	MGLL
TCEAL3	0	0.542046	0.332	0.091	0	1	TCEAL3
GNG12	0	0.540209	0.36	0.085	0	1	GNG12
FKBP10	0	0.539692	0.28	0.052	0	1	FKBP10
HMGB1	0	0.539501	0.96	0.695	0	1	HMGB1
AP2M1	0	0.537856	0.716	0.338	0	1	AP2M1
MMP14	0	0.536813	0.283	0.072	0	1	MMP14
CTBP2	0	0.536207	0.329	0.092	0	1	CTBP2
HNRNPD	0	0.536102	0.565	0.238	0	1	HNRNPD
LMO4	0	0.53555	0.384	0.121	0	1	LMO4
TLE1	0	0.534579	0.279	0.052	0	1	TLE1
NFIX	0	0.534278	0.272	0.049	0	1	NFIX
TNS3	0	0.534277	0.27	0.062	0	1	TNS3
ESAM	0	0.533552	0.45	0.088	0	1	ESAM
SLMAP	0	0.533274	0.266	0.074	0	1	SLMAP
CD59	0	0.533159	0.8	0.316	0	1	CD59
TRIM28	0	0.533074	0.32	0.075	0	1	TRIM28
TEAD1	0	0.531157	0.277	0.053	0	1	TEAD1
ASAP2	0	0.530661	0.26	0.042	0	1	ASAP2
VEGFB	0	0.530415	0.332	0.084	0	1	VEGFB
YPEL2	0	0.529802	0.338	0.104	0	1	YPEL2
FLYWCH2	0	0.528189	0.352	0.082	0	1	FLYWCH2
DGKH	0	0.524877	0.317	0.076	0	1	DGKH
NR2F6	0	0.523756	0.258	0.033	0	1	NR2F6
JAK1	0	0.522876	0.688	0.333	0	1	JAK1
TUBB6	0	0.521547	0.281	0.055	0	1	TUBB6
MXI1	0	0.52077	0.33	0.078	0	1	MXI1
NME3	0	0.520328	0.57	0.227	0	1	NME3
MED13L	0	0.519893	0.358	0.119	0	1	MED13L
MTHFD2	0	0.519101	0.277	0.076	0	1	MTHFD2
DIXDC1	0	0.517899	0.266	0.046	0	1	DIXDC1
SULF1	0	0.516915	0.27	0.054	0	1	SULF1
DLGAP4	0	0.516054	0.306	0.075	0	1	DLGAP4
ARHGEF12	0	0.514393	0.359	0.106	0	1	ARHGEF12
NME4	0	0.513818	0.375	0.095	0	1	NME4
SSBP4	0	0.5122	0.385	0.117	0	1	SSBP4
BCAP29	0	0.505955	0.417	0.132	0	1	BCAP29
CALHM2	0	0.504842	0.29	0.066	0	1	CALHM2
MAML2	0	0.503648	0.328	0.099	0	1	MAML2
ZNF358	0	0.500951	0.264	0.05	0	1	ZNF358
CTDSP2	0	0.500765	0.374	0.115	0	1	CTDSP2
RRBP1	0	0.500734	0.488	0.196	0	1	RRBP1
CYBRD1	0	0.500352	0.279	0.072	0	1	CYBRD1
CDC42BPA	0	0.499099	0.33	0.084	0	1	CDC42BPA
VGLL4	0	0.498986	0.399	0.123	0	1	VGLL4
MAPKAPK2	0	0.49812	0.301	0.077	0	1	MAPKAPK2
C5orf24	0	0.496293	0.434	0.143	0	1	C5orf24
RNASEH2C	0	0.494622	0.548	0.218	0	1	RNASEH2C
NTN4	0	0.494149	0.287	0.062	0	1	NTN4
ZEB1	0	0.492709	0.362	0.112	0	1	ZEB1
HOOK3	0	0.490592	0.387	0.138	0	1	HOOK3
EEA1	0	0.487929	0.334	0.107	0	1	EEA1
HOTAIRM1	0	0.486967	0.283	0.076	0	1	HOTAIRM1
NR3C1	0	0.486586	0.529	0.213	0	1	NR3C1
PLAU	0	0.483215	0.278	0.068	0	1	PLAU
ABTB1	0	0.48307	0.309	0.086	0	1	ABTB1
CPQ	0	0.482356	0.409	0.139	0	1	CPQ
ANKRD11	0	0.481708	0.512	0.222	0	1	ANKRD11
TOMM20	0	0.48046	0.675	0.341	0	1	TOMM20
PJA2	0	0.480433	0.426	0.164	0	1	PJA2
RPL7A	0	0.479563	0.975	0.858	0	1	RPL7A
BBX	0	0.478637	0.529	0.224	0	1	BBX
RWDD1	0	0.478318	0.666	0.306	0	1	RWDD1
KIF5B	0	0.475535	0.568	0.259	0	1	KIF5B
ESYT2	0	0.47532	0.285	0.076	0	1	ESYT2
IQSEC1	0	0.473366	0.275	0.071	0	1	IQSEC1
RUFY3	0	0.473228	0.272	0.076	0	1	RUFY3
CXXC5	0	0.471324	0.291	0.085	0	1	CXXC5
SGCB	0	0.470507	0.334	0.087	0	1	SGCB
TCEAL41	0	0.468994	0.573	0.232	0	1	TCEAL4
SNRK	0	0.468028	0.33	0.102	0	1	SNRK
FRMD4A	0	0.464911	0.289	0.082	0	1	FRMD4A
SKI	0	0.461319	0.294	0.086	0	1	SKI
CHD4	0	0.461247	0.366	0.13	0	1	CHD4
DCTN2	0	0.461098	0.465	0.172	0	1	DCTN2
ASAP1	0	0.457545	0.34	0.114	0	1	ASAP1
COPRS	0	0.454164	0.324	0.092	0	1	COPRS
KLF9	0	0.453746	0.49	0.188	0	1	KLF9
SASH1	0	0.452312	0.265	0.069	0	1	SASH1
QKI	0	0.452233	0.42	0.159	0	1	QKI
FAM114A1	0	0.451969	0.279	0.07	0	1	FAM114A1
TCF7L2	0	0.451503	0.272	0.07	0	1	TCF7L2
SHPRH	0	0.451421	0.305	0.094	0	1	SHPRH
HDAC5	0	0.451281	0.256	0.065	0	1	HDAC5
UBTF	0	0.449832	0.326	0.102	0	1	UBTF
PHACTR2	0	0.449459	0.374	0.129	0	1	PHACTR2
RPS4Y11	0	0.448524	0.763	0.344	0	1	RPS4Y1
TM9SF3	0	0.447677	0.414	0.156	0	1	TM9SF3
ITGB1BP1	0	0.446376	0.41	0.139	0	1	ITGB1BP1
ACYP1	0	0.445219	0.267	0.065	0	1	ACYP1
TJP1	0	0.440916	0.308	0.08	0	1	TJP1
CFL2	0	0.440876	0.323	0.087	0	1	CFL2
TMEM98	0	0.438981	0.267	0.056	0	1	TMEM98
VASP	0	0.43767	0.466	0.184	0	1	VASP
HDLBP	0	0.436071	0.449	0.179	0	1	HDLBP
SLC25A31	0	0.436025	0.848	0.494	0	1	SLC25A3
ARHGEF2	0	0.4357	0.271	0.078	0	1	ARHGEF2
CST3	0	0.435677	0.95	0.504	0	1	CST3
MAGEF1	0	0.434447	0.303	0.075	0	1	MAGEF1
PPP2CB	0	0.433555	0.327	0.101	0	1	PPP2CB
ZNF428	0	0.431987	0.521	0.208	0	1	ZNF428
SPTSSA	0	0.431748	0.368	0.127	0	1	SPTSSA
B3GNT2	0	0.426064	0.271	0.071	0	1	B3GNT2
RHOBTB3	0	0.425985	0.271	0.077	0	1	RHOBTB3
CCND2	0	0.424529	0.36	0.116	0	1	CCND2
SERINC3	0	0.424375	0.48	0.196	0	1	SERINC3
SNX6	0	0.423374	0.57	0.257	0	1	SNX6
UBE2H	0	0.423181	0.341	0.117	0	1	UBE2H
SRSF9	0	0.423139	0.574	0.258	0	1	SRSF9
ECI1	0	0.422236	0.305	0.084	0	1	ECI1
PLXND1	0	0.421309	0.31	0.088	0	1	PLXND1
RAB2A	0	0.419713	0.694	0.321	0	1	RAB2A
RYK	0	0.41789	0.26	0.066	0	1	RYK
C1orf122	0	0.416468	0.403	0.146	0	1	C1orf122
IRF9	0	0.415878	0.324	0.104	0	1	IRF9
HOXB2	0	0.414166	0.314	0.086	0	1	HOXB2
MLF2	0	0.409711	0.484	0.186	0	1	MLF2
KDM5B	0	0.408405	0.271	0.076	0	1	KDM5B
DEGS1	0	0.406919	0.426	0.169	0	1	DEGS1
RCN2	0	0.40511	0.421	0.159	0	1	RCN2
SELENBP1	0	0.402753	0.253	0.053	0	1	SELENBP1
CLTB	0	0.400991	0.523	0.226	0	1	CLTB
ZNF580	0	0.400059	0.313	0.098	0	1	ZNF580
ADD1	0	0.398405	0.439	0.172	0	1	ADD1
RASGRP2	0	0.396685	0.27	0.072	0	1	RASGRP2
SET	0	0.395829	0.71	0.356	0	1	SET
TIMP3	0	0.392842	0.787	0.209	0	1	TIMP3
ANXA11	0	0.39195	0.596	0.277	0	1	ANXA11
RBBP7	0	0.388517	0.419	0.155	0	1	RBBP7
SBDS	0	0.388224	0.612	0.287	0	1	SBDS
TAGLN2	0	0.386932	0.703	0.351	0	1	TAGLN2
OPTN	0	0.386373	0.559	0.229	0	1	OPTN
PPFIBP1	0	0.385243	0.341	0.107	0	1	PPFIBP1
GNAI2	0	0.385036	0.65	0.302	0	1	GNAI2
TSR3	0	0.384539	0.298	0.088	0	1	TSR3
ZNF22	0	0.382322	0.375	0.134	0	1	ZNF22
KDELR1	0	0.380868	0.513	0.221	0	1	KDELR1
SPATS2L1	0	0.371113	0.495	0.184	0	1	SPATS2L
PDCD51	0	0.368774	0.51	0.21	0	1	PDCD5
PRMT1	0	0.367914	0.479	0.197	0	1	PRMT1
MAGEH1	0	0.357252	0.26	0.073	0	1	MAGEH1
PBX1	0	0.351011	0.297	0.087	0	1	PBX1
MSRB2	0	0.345909	0.403	0.149	0	1	MSRB2
TPGS1	0	0.34324	0.389	0.139	0	1	TPGS1
HRAS	0	0.340906	0.251	0.07	0	1	HRAS
NENF1	0	0.331134	0.604	0.265	0	1	NENF
RARRES2	0	0.329681	0.468	0.132	0	1	RARRES2
NT5C3B	0	0.308448	0.277	0.08	0	1	NT5C3B
CFAP36	0	0.297869	0.37	0.13	0	1	CFAP36
TACC1	0	0.295403	0.58	0.25	0	1	TACC1
ARL31	0	0.271877	0.414	0.151	0	1	ARL3
CLIC41	0	0.270787	0.469	0.187	0	1	CLIC4
CHCHD101	0	0.265111	0.724	0.343	0	1	CHCHD10
AKT1	2.03277e-307	0.396894	0.26	0.075	4.34546e-303	1	AKT1
CHD9	5.52651e-306	0.461602	0.484	0.207	1.1814e-301	1	CHD9
SCARB2	3.15211e-305	0.437618	0.368	0.137	6.73827e-301	1	SCARB2
YWHAQ	3.52407e-304	0.348806	0.68	0.341	7.5334e-300	1	YWHAQ
BRD4	5.05506e-304	0.437988	0.407	0.158	1.08062e-299	1	BRD4
GNB4	7.69116e-304	0.420223	0.286	0.09	1.64414e-299	1	GNB4
PINK1	4.96728e-303	0.297873	0.318	0.104	1.06186e-298	1	PINK1
MXD4	9.64029e-302	0.405174	0.393	0.147	2.0608e-297	1	MXD4
SERPINB6	1.18083e-301	0.298848	0.531	0.236	2.52426e-297	1	SERPINB6
MCFD2	7.45018e-300	0.398698	0.328	0.114	1.59263e-295	1	MCFD2
TMEM14C	1.59185e-297	0.325189	0.597	0.283	3.40291e-293	1	TMEM14C
LMCD1	2.04441e-297	0.462275	0.269	0.08	4.37034e-293	1	LMCD1
MARCKSL1	2.38956e-296	0.660341	0.297	0.096	5.10817e-292	1	MARCKSL1
RRAGA	2.63066e-296	0.334152	0.417	0.166	5.62357e-292	1	RRAGA
VMP1	3.4026e-296	0.49414	0.622	0.303	7.27374e-292	1	VMP1
HNRNPAB	7.11428e-296	0.429395	0.409	0.163	1.52082e-291	1	HNRNPAB
SRM	3.4093e-295	0.388046	0.32	0.108	7.28805e-291	1	SRM
ZRANB2	1.03598e-294	0.383059	0.48	0.203	2.21461e-290	1	ZRANB2
TBC1D2B	1.16709e-293	0.389467	0.281	0.087	2.49489e-289	1	TBC1D2B
MLEC	3.01774e-292	0.331831	0.443	0.183	6.45103e-288	1	MLEC
EGR1	6.39237e-292	0.551853	0.436	0.178	1.3665e-287	1	EGR1
LRRFIP2	4.6461e-291	0.368549	0.297	0.098	9.93197e-287	1	LRRFIP2
ANKRD10	7.15705e-291	0.451629	0.381	0.147	1.52996e-286	1	ANKRD10
IGF2R	2.16426e-289	0.391309	0.267	0.081	4.62654e-285	1	IGF2R
STK38L	6.47506e-289	0.441912	0.257	0.078	1.38417e-284	1	STK38L
RHOC1	2.16288e-288	0.312189	0.723	0.376	4.6236e-284	1	RHOC
TMEM30A	2.5347e-288	0.429735	0.392	0.154	5.41844e-284	1	TMEM30A
RCN1	3.91189e-288	0.358485	0.322	0.112	8.36244e-284	1	RCN1
CTDNEP1	4.47047e-288	0.40621	0.328	0.117	9.55653e-284	1	CTDNEP1
HNRNPR	1.20852e-287	0.377774	0.538	0.247	2.58346e-283	1	HNRNPR
ZFYVE16	1.27907e-287	0.408252	0.273	0.085	2.73427e-283	1	ZFYVE16
FAM210B	5.37092e-287	0.37876	0.272	0.085	1.14814e-282	1	FAM210B
PABPN1	5.66223e-287	0.43574	0.384	0.149	1.21041e-282	1	PABPN1
GINM1	7.93592e-287	0.27862	0.439	0.181	1.69646e-282	1	GINM1
TMEM50A	2.43275e-285	0.396799	0.66	0.334	5.20048e-281	1	TMEM50A
LTBR	1.37517e-284	0.41013	0.277	0.09	2.9397e-280	1	LTBR
NREP	2.21276e-283	0.362866	0.269	0.083	4.73022e-279	1	NREP
PHB2	2.01525e-282	0.343172	0.502	0.226	4.308e-278	1	PHB2
FNDC3B	1.02313e-281	0.393367	0.335	0.12	2.18714e-277	1	FNDC3B
TAX1BP3	1.41284e-281	0.378764	0.375	0.145	3.02023e-277	1	TAX1BP3
JPX	5.11003e-281	0.380279	0.339	0.122	1.09237e-276	1	JPX
S100A4	1.82572e-280	0.801065	0.85	0.595	3.90283e-276	1	S100A4
PLEKHA3	2.74779e-280	0.355822	0.311	0.108	5.87394e-276	1	PLEKHA3
CYHR1	1.13911e-279	0.363221	0.275	0.088	2.43507e-275	1	CYHR1
TSPAN4	2.14744e-279	0.370941	0.369	0.141	4.59059e-275	1	TSPAN4
LIX1L	1.63491e-278	0.365575	0.263	0.08	3.49495e-274	1	LIX1L
HNRNPU	2.22877e-278	0.411782	0.687	0.358	4.76444e-274	1	HNRNPU
ATL3	4.30992e-276	0.386105	0.31	0.108	9.21333e-272	1	ATL3
AHI1	5.31946e-276	0.396757	0.279	0.09	1.13714e-271	1	AHI1
SAMD4B	3.18816e-275	0.361724	0.274	0.087	6.81534e-271	1	SAMD4B
ARMCX3	1.52563e-274	0.405451	0.39	0.157	3.26134e-270	1	ARMCX3
CTSF	3.94339e-274	0.346096	0.29	0.097	8.42978e-270	1	CTSF
MIER1	6.5606e-274	0.384007	0.411	0.168	1.40246e-269	1	MIER1
DUT	1.07196e-272	0.328957	0.565	0.27	2.29153e-268	1	DUT
HDGF	1.10459e-272	0.354836	0.306	0.106	2.36129e-268	1	HDGF
IFITM1	1.19913e-272	0.432158	0.401	0.155	2.56339e-268	1	IFITM1
CTNNA1	2.74383e-272	0.31523	0.43	0.181	5.86549e-268	1	CTNNA1
RB1CC1	4.2462e-271	0.407648	0.37	0.144	9.07711e-267	1	RB1CC1
PNN	4.45309e-271	0.404139	0.572	0.274	9.51937e-267	1	PNN
TRIM8	1.10015e-269	0.375686	0.283	0.094	2.35178e-265	1	TRIM8
RAP1B	2.02934e-269	0.352926	0.62	0.309	4.33813e-265	1	RAP1B
SOCS3	3.26556e-269	0.411627	0.394	0.156	6.98079e-265	1	SOCS3
XRCC5	5.15147e-268	0.359478	0.606	0.3	1.10123e-263	1	XRCC5
GLG1	1.77078e-267	0.389776	0.435	0.184	3.7854e-263	1	GLG1
PRRC2B	3.28858e-265	0.382383	0.322	0.116	7.03e-261	1	PRRC2B
MAT2A	7.76265e-265	0.393019	0.407	0.17	1.65942e-260	1	MAT2A
HSPA1A	9.19431e-265	0.733824	0.709	0.399	1.96547e-260	1	HSPA1A
ALKBH71	2.2975e-263	0.295024	0.562	0.271	4.91137e-259	1	ALKBH7
ERH	3.06933e-263	0.292139	0.697	0.369	6.5613e-259	1	ERH
SMARCB1	3.13892e-263	0.320894	0.327	0.121	6.71008e-259	1	SMARCB1
CD99	4.27599e-262	0.380459	0.777	0.428	9.14079e-258	1	CD99
NDUFC2	5.2163e-260	0.274498	0.681	0.355	1.11509e-255	1	NDUFC2
NMD3	5.76683e-259	0.322887	0.278	0.093	1.23278e-254	1	NMD3
HMG20B	1.45375e-258	0.304791	0.322	0.119	3.10768e-254	1	HMG20B
GNB1	1.84336e-257	0.361314	0.484	0.22	3.94055e-253	1	GNB1
NUMA1	4.63933e-257	0.389035	0.307	0.111	9.91749e-253	1	NUMA1
CAMLG	4.45162e-256	0.343407	0.491	0.227	9.51622e-252	1	CAMLG
YY1	6.27036e-256	0.373083	0.482	0.22	1.34042e-251	1	YY1
CUX1	9.05499e-255	0.366656	0.321	0.121	1.93568e-250	1	CUX1
PNISR	1.21508e-254	0.375563	0.791	0.443	2.59748e-250	1	PNISR
UBE2B	1.09909e-253	0.304833	0.602	0.299	2.34952e-249	1	UBE2B
DNAJC21	8.56922e-253	0.341473	0.305	0.11	1.83184e-248	1	DNAJC21
HP1BP3	1.39171e-251	0.350082	0.568	0.278	2.97506e-247	1	HP1BP3
ANP32B	2.4783e-251	0.358393	0.605	0.306	5.29787e-247	1	ANP32B
DYNC1I2	3.40045e-251	0.265402	0.56	0.27	7.26914e-247	1	DYNC1I2
PCMTD1	1.44154e-250	0.31375	0.441	0.193	3.08159e-246	1	PCMTD1
IMPDH2	3.59785e-250	0.310727	0.342	0.133	7.69112e-246	1	IMPDH2
PRKDC	3.06825e-249	0.385994	0.351	0.139	6.559e-245	1	PRKDC
PFDN2	5.65647e-249	0.303927	0.522	0.249	1.20918e-244	1	PFDN2
RNH1	7.34254e-249	0.285316	0.601	0.304	1.56962e-244	1	RNH1
TUBA1B	4.02647e-247	0.372755	0.733	0.408	8.60738e-243	1	TUBA1B
TMEM259	1.42136e-246	0.33462	0.325	0.122	3.03843e-242	1	TMEM259
PML	1.50122e-246	0.388352	0.253	0.082	3.20915e-242	1	PML
MBD2	2.299e-246	0.342489	0.311	0.115	4.91457e-242	1	MBD2
NACA1	5.04951e-246	0.374055	0.969	0.832	1.07943e-241	1	NACA
HNRNPH3	1.90668e-245	0.327593	0.479	0.221	4.07591e-241	1	HNRNPH3
MZT2B	4.40168e-245	0.297034	0.713	0.388	9.40947e-241	1	MZT2B
BAD	5.89662e-245	0.28061	0.36	0.144	1.26052e-240	1	BAD
WDR1	2.55204e-244	0.361106	0.503	0.241	5.45549e-240	1	WDR1
ZFYVE21	1.0473e-243	0.263062	0.289	0.102	2.23882e-239	1	ZFYVE21
NT5C	2.04045e-243	0.258213	0.409	0.174	4.36188e-239	1	NT5C
TUBA1C	3.53824e-242	0.295142	0.37	0.151	7.56369e-238	1	TUBA1C
SIVA1	4.68852e-242	0.278483	0.528	0.253	1.00226e-237	1	SIVA1
CFAP97	7.77592e-242	0.363235	0.366	0.151	1.66226e-237	1	CFAP97
AGO2	2.55786e-241	0.322346	0.274	0.093	5.46794e-237	1	AGO2
HEBP2	2.92497e-241	0.261997	0.408	0.174	6.25271e-237	1	HEBP2
BMPR2	3.19571e-240	0.30627	0.304	0.111	6.83146e-236	1	BMPR2
LASP1	3.73551e-236	0.38704	0.347	0.141	7.9854e-232	1	LASP1
NCL	6.29862e-235	0.388199	0.694	0.386	1.34646e-230	1	NCL
CBX5	8.49765e-235	0.274706	0.325	0.125	1.81654e-230	1	CBX5
PPP2R5E	2.22999e-234	0.341987	0.318	0.122	4.76706e-230	1	PPP2R5E
EMC7	3.43833e-234	0.298062	0.441	0.2	7.35013e-230	1	EMC7
CLTC	2.84712e-233	0.30338	0.375	0.158	6.0863e-229	1	CLTC
PTPRA	4.38371e-233	0.338414	0.367	0.152	9.37107e-229	1	PTPRA
SSB	5.86008e-233	0.252827	0.571	0.285	1.25271e-228	1	SSB
GATAD1	8.65958e-233	0.366761	0.294	0.109	1.85116e-228	1	GATAD1
EMC2	1.29222e-232	0.252798	0.314	0.12	2.76237e-228	1	EMC2
PGP	1.82507e-232	0.290612	0.266	0.092	3.90146e-228	1	PGP
SPAG9	3.82954e-232	0.342269	0.39	0.168	8.18641e-228	1	SPAG9
CRK	3.57477e-231	0.32133	0.298	0.111	7.64179e-227	1	CRK
PSIP1	3.76866e-230	0.317816	0.444	0.2	8.05626e-226	1	PSIP1
NFE2L1	7.18182e-230	0.272625	0.315	0.121	1.53526e-225	1	NFE2L1
MFSD10	8.55647e-230	0.321856	0.343	0.138	1.82912e-225	1	MFSD10
TMEM242	9.86989e-230	0.322083	0.256	0.087	2.10989e-225	1	TMEM242
CCDC85B	2.72587e-229	0.290145	0.545	0.263	5.82709e-225	1	CCDC85B
SLK	3.08786e-229	0.325388	0.286	0.104	6.60093e-225	1	SLK
TMEM165	7.0033e-229	0.353828	0.451	0.211	1.4971e-224	1	TMEM165
PDCD7	1.03353e-228	0.308646	0.276	0.098	2.20937e-224	1	PDCD7
BANF1	4.23082e-228	0.250952	0.528	0.26	9.04422e-224	1	BANF1
UBE2E2	1.92679e-225	0.333743	0.259	0.092	4.11891e-221	1	UBE2E2
HSP90B1	6.39113e-225	0.264906	0.75	0.416	1.36623e-220	1	HSP90B1
DDX42	7.50155e-224	0.339736	0.259	0.091	1.60361e-219	1	DDX42
RNF7	1.39974e-223	0.256034	0.585	0.303	2.99223e-219	1	RNF7
ABHD17A	4.30942e-223	0.273203	0.346	0.137	9.21225e-219	1	ABHD17A
S100A11	6.58412e-223	0.250066	0.905	0.578	1.40749e-218	1	S100A11
TUG1	2.68212e-222	0.323691	0.295	0.111	5.73357e-218	1	TUG1
TUBB	2.71069e-222	0.257332	0.636	0.342	5.79463e-218	1	TUBB
BPTF	3.43305e-221	0.322838	0.446	0.204	7.33884e-217	1	BPTF
PRKRA	5.22386e-221	0.262753	0.266	0.095	1.11671e-216	1	PRKRA
SPEN	8.06461e-221	0.343616	0.268	0.097	1.72397e-216	1	SPEN
GTF2I	3.52203e-220	0.311145	0.473	0.225	7.52904e-216	1	GTF2I
SERBP1	3.86298e-220	0.271585	0.707	0.394	8.2579e-216	1	SERBP1
KLF13	3.87499e-220	0.293849	0.34	0.136	8.28358e-216	1	KLF13
ACBD3	3.3045e-219	0.318837	0.271	0.099	7.06402e-215	1	ACBD3
CDV3	4.01973e-218	0.309989	0.392	0.171	8.59298e-214	1	CDV3
UBXN1	3.17117e-217	0.30571	0.683	0.378	6.77901e-213	1	UBXN1
ZNF24	5.92798e-217	0.284163	0.318	0.126	1.26723e-212	1	ZNF24
USP22	6.99799e-217	0.312178	0.292	0.111	1.49596e-212	1	USP22
SRSF4	1.15287e-216	0.314001	0.456	0.216	2.46449e-212	1	SRSF4
KIDINS220	2.61084e-215	0.341595	0.296	0.115	5.5812e-211	1	KIDINS220
TRIP11	3.38379e-215	0.324185	0.305	0.119	7.23353e-211	1	TRIP11
CAPNS1	1.19526e-214	0.317085	0.442	0.208	2.55511e-210	1	CAPNS1
CCDC50	9.35797e-214	0.299151	0.357	0.154	2.00045e-209	1	CCDC50
MGMT	1.16955e-213	0.251471	0.42	0.191	2.50014e-209	1	MGMT
CLIC1	1.3673e-213	0.349679	0.872	0.579	2.92288e-209	1	CLIC1
ZC3H13	5.48964e-213	0.325752	0.408	0.185	1.17352e-208	1	ZC3H13
EIF5B	7.02045e-213	0.28928	0.534	0.269	1.50076e-208	1	EIF5B
PSMB1	4.96785e-212	0.260885	0.743	0.443	1.06198e-207	1	PSMB1
METRNL	1.48808e-211	0.310918	0.259	0.092	3.18106e-207	1	METRNL
CHD6	1.57824e-211	0.325538	0.306	0.121	3.37381e-207	1	CHD6
BRD7	5.055e-211	0.250947	0.309	0.122	1.08061e-206	1	BRD7
PTPN12	1.19943e-210	0.342483	0.321	0.132	2.56402e-206	1	PTPN12
CCT5	3.98005e-209	0.271408	0.404	0.185	8.50816e-205	1	CCT5
MOB2	2.37726e-206	0.336466	0.273	0.103	5.08188e-202	1	MOB2
MBTPS1	2.47091e-206	0.319515	0.282	0.108	5.28205e-202	1	MBTPS1
SYNE2	5.36406e-206	0.255402	0.571	0.28	1.14668e-201	1	SYNE2
RSF1	6.87493e-206	0.312546	0.46	0.223	1.46965e-201	1	RSF1
ASPH	7.4298e-206	0.282952	0.308	0.125	1.58827e-201	1	ASPH
KLC1	3.34235e-205	0.31266	0.273	0.102	7.14495e-201	1	KLC1
ATRX	2.65139e-204	0.286655	0.605	0.319	5.66788e-200	1	ATRX
CREBZF	2.98668e-204	0.317684	0.277	0.105	6.38462e-200	1	CREBZF
PITPNB	3.23249e-204	0.258924	0.28	0.107	6.9101e-200	1	PITPNB
SMIM12	7.67461e-204	0.260997	0.287	0.11	1.6406e-199	1	SMIM12
MTDH	1.46506e-203	0.313344	0.67	0.364	3.13185e-199	1	MTDH
LRP10	1.66512e-203	0.293788	0.374	0.165	3.55952e-199	1	LRP10
MIDN	1.96102e-203	0.296966	0.368	0.16	4.19208e-199	1	MIDN
UBE2E1	2.47457e-203	0.275157	0.293	0.117	5.2899e-199	1	UBE2E1
KAT6B	3.26052e-203	0.291402	0.259	0.094	6.97002e-199	1	KAT6B
ASH1L	6.5581e-203	0.298879	0.428	0.199	1.40193e-198	1	ASH1L
NSA2	3.30734e-202	0.278659	0.586	0.318	7.07011e-198	1	NSA2
FBXL3	1.34434e-200	0.307365	0.254	0.093	2.8738e-196	1	FBXL3
FGD5-AS1	3.81939e-200	0.291252	0.314	0.131	8.16472e-196	1	FGD5-AS1
ZNF148	1.05762e-199	0.27386	0.32	0.132	2.26087e-195	1	ZNF148
CALR	1.16836e-199	0.271362	0.75	0.433	2.4976e-195	1	CALR
NSRP1	2.29305e-199	0.266786	0.389	0.177	4.90186e-195	1	NSRP1
ATXN2	2.64896e-199	0.327112	0.288	0.114	5.66267e-195	1	ATXN2
BTF3	8.99635e-199	0.346775	0.939	0.707	1.92315e-194	1	BTF3
CCNI	1.13782e-198	0.386614	0.856	0.576	2.43231e-194	1	CCNI
IRF2BP2	1.37927e-198	0.309605	0.386	0.176	2.94846e-194	1	IRF2BP2
MPHOSPH8	3.32456e-197	0.255325	0.55	0.283	7.1069e-193	1	MPHOSPH8
RBMS1	4.4226e-197	0.268029	0.435	0.204	9.45419e-193	1	RBMS1
GOLGA2	8.42377e-197	0.301649	0.263	0.1	1.80075e-192	1	GOLGA2
PDS5B	1.01296e-195	0.319974	0.251	0.092	2.1654e-191	1	PDS5B
YWHAB	1.49559e-195	0.305843	0.792	0.483	3.19713e-191	1	YWHAB
CLIP1	2.67099e-195	0.304081	0.318	0.134	5.70977e-191	1	CLIP1
CALCOCO2	1.57256e-194	0.253003	0.398	0.184	3.36167e-190	1	CALCOCO2
PUM1	3.86881e-194	0.317855	0.308	0.128	8.27035e-190	1	PUM1
ARCN1	7.47773e-194	0.310643	0.261	0.099	1.59851e-189	1	ARCN1
SEL1L	1.28397e-193	0.293794	0.262	0.1	2.74475e-189	1	SEL1L
EIF3G	2.07754e-193	0.260266	0.708	0.411	4.44117e-189	1	EIF3G
GBP2	5.46631e-193	0.354765	0.416	0.197	1.16853e-188	1	GBP2
ENTPD1	6.31215e-193	0.260045	0.32	0.133	1.34935e-188	1	ENTPD1
ARHGAP15	1.39332e-192	0.338417	0.34	0.144	2.9785e-188	1	ARHGAP15
EIF2AK2	5.18943e-192	0.299093	0.344	0.15	1.10934e-187	1	EIF2AK2
SKA2	2.66814e-191	0.266208	0.254	0.095	5.70368e-187	1	SKA2
POGZ	3.96996e-189	0.292188	0.265	0.103	8.48657e-185	1	POGZ
SEC23A	2.24445e-188	0.284774	0.271	0.107	4.79797e-184	1	SEC23A
U2SURP	1.3301e-187	0.263722	0.431	0.21	2.84336e-183	1	U2SURP
UBE2R2	1.2017e-185	0.313408	0.314	0.136	2.56888e-181	1	UBE2R2
SREK1	1.36278e-185	0.300364	0.367	0.168	2.91321e-181	1	SREK1
SZRD1	3.35452e-185	0.25782	0.28	0.113	7.17095e-181	1	SZRD1
TOP1	1.74424e-184	0.255343	0.445	0.22	3.72866e-180	1	TOP1
PAFAH1B1	3.08557e-184	0.257452	0.372	0.171	6.59602e-180	1	PAFAH1B1
MLLT6	1.10329e-183	0.281127	0.275	0.108	2.3585e-179	1	MLLT6
IFI6	6.79366e-182	0.352922	0.434	0.214	1.45228e-177	1	IFI6
CASC4	4.40447e-181	0.290625	0.276	0.112	9.41544e-177	1	CASC4
PSMD1	4.6659e-180	0.258148	0.269	0.108	9.9743e-176	1	PSMD1
SP3	7.22608e-180	0.280971	0.264	0.104	1.54472e-175	1	SP3
GOSR1	1.95272e-179	0.254124	0.275	0.111	4.17432e-175	1	GOSR1
SENP6	3.82546e-179	0.31272	0.315	0.138	8.17769e-175	1	SENP6
CREB1	1.14995e-178	0.27716	0.254	0.098	2.45825e-174	1	CREB1
MYCBP2	3.10683e-178	0.287579	0.439	0.217	6.64147e-174	1	MYCBP2
TRIM44	4.13702e-178	0.285922	0.327	0.146	8.8437e-174	1	TRIM44
ARID1A	1.04209e-176	0.286738	0.293	0.123	2.22767e-172	1	ARID1A
SERINC1	3.79283e-175	0.251504	0.462	0.235	8.10792e-171	1	SERINC1
HIF1A	4.03877e-175	0.256595	0.379	0.178	8.63368e-171	1	HIF1A
RAB21	8.00812e-175	0.260809	0.288	0.121	1.7119e-170	1	RAB21
ZKSCAN1	3.10082e-174	0.316497	0.302	0.131	6.62863e-170	1	ZKSCAN1
CALM1	4.28161e-174	0.347778	0.905	0.661	9.15281e-170	1	CALM1
CREBRF	2.38733e-173	0.272455	0.37	0.174	5.1034e-169	1	CREBRF
HNRNPA3	2.76933e-172	0.269485	0.707	0.417	5.92e-168	1	HNRNPA3
RIF1	3.34545e-172	0.268586	0.293	0.124	7.15157e-168	1	RIF1
HSPB11	8.85336e-172	0.333718	0.873	0.553	1.89258e-167	1	HSPB1
SEC63	1.02109e-171	0.26305	0.332	0.151	2.18278e-167	1	SEC63
ARID5A	2.64748e-171	0.255107	0.302	0.128	5.65951e-167	1	ARID5A
PCM1	2.66169e-171	0.267186	0.422	0.209	5.68989e-167	1	PCM1
HGSNAT	4.05875e-171	0.331315	0.26	0.107	8.67639e-167	1	HGSNAT
SMARCC2	4.63934e-171	0.266178	0.293	0.125	9.91753e-167	1	SMARCC2
SPOP	1.12239e-168	0.273333	0.32	0.144	2.39934e-164	1	SPOP
TMOD3	9.159e-168	0.286455	0.361	0.172	1.95792e-163	1	TMOD3
SKAP2	2.96344e-166	0.255805	0.386	0.189	6.33494e-162	1	SKAP2
CCDC88A	6.43674e-164	0.300945	0.274	0.117	1.37598e-159	1	CCDC88A
SVBP	4.57446e-162	0.274444	0.263	0.11	9.77883e-158	1	SVBP
GBP1	4.64678e-161	0.315558	0.258	0.106	9.93343e-157	1	GBP1
TNRC6A	2.1027e-160	0.254569	0.284	0.123	4.49493e-156	1	TNRC6A
EIF4G1	1.32309e-159	0.2664	0.276	0.119	2.82837e-155	1	EIF4G1
BST2	5.86376e-159	0.282347	0.575	0.324	1.2535e-154	1	BST2
MT-ND3	1.57376e-157	0.277903	0.99	0.9	3.36422e-153	1	MT-ND3
FAM120A	7.56497e-157	0.263628	0.325	0.153	1.61716e-152	1	FAM120A
RPL29	1.47998e-156	0.287575	0.977	0.874	3.16375e-152	1	RPL29
HSPA1B	1.10779e-130	0.256211	0.466	0.264	2.36813e-126	1	HSPA1B
MALAT1	1.13039e-121	0.310631	0.999	0.948	2.41642e-117	1	MALAT1
GADD45B	7.3031e-87	0.331398	0.436	0.272	1.56118e-82	1	GADD45B
LYZ	0	4.52014	0.922	0.136	0	2	LYZ
S100A9	0	4.04973	0.583	0.109	0	2	S100A9
S100A8	0	3.85014	0.451	0.088	0	2	S100A8
C1QB	0	3.70299	0.608	0.084	0	2	C1QB
C1QA	0	3.67812	0.65	0.095	0	2	C1QA
HLA-DRA	0	3.67757	0.951	0.512	0	2	HLA-DRA
TYROBP	0	3.53019	0.942	0.178	0	2	TYROBP
AIF1	0	3.50094	0.893	0.083	0	2	AIF1
HLA-DPA1	0	3.46151	0.882	0.404	0	2	HLA-DPA1
C1QC	0	3.41606	0.56	0.036	0	2	C1QC
CXCL8	0	3.40443	0.299	0.031	0	2	CXCL8
HLA-DPB1	0	3.30424	0.884	0.434	0	2	HLA-DPB1
FCER1G	0	3.18045	0.9	0.124	0	2	FCER1G
HLA-DRB1	0	3.1691	0.904	0.464	0	2	HLA-DRB1
APOC1	0	3.12848	0.525	0.113	0	2	APOC1
HLA-DQB1	0	3.0185	0.81	0.218	0	2	HLA-DQB1
CTSS	0	3.01062	0.866	0.168	0	2	CTSS
LST1	0	3.00356	0.824	0.068	0	2	LST1
MS4A6A	0	2.96826	0.744	0.046	0	2	MS4A6A
HLA-DQA1	0	2.95415	0.782	0.182	0	2	HLA-DQA1
CD14	0	2.89744	0.688	0.054	0	2	CD14
CD74	0	2.84334	0.947	0.636	0	2	CD74
HLA-DRB5	0	2.78818	0.538	0.16	0	2	HLA-DRB5
MS4A7	0	2.728	0.738	0.024	0	2	MS4A7
FCN1	0	2.52642	0.351	0.024	0	2	FCN1
MNDA	0	2.43564	0.698	0.028	0	2	MNDA
C1orf162	0	2.40217	0.755	0.065	0	2	C1orf162
NAMPT	0	2.3841	0.733	0.14	0	2	NAMPT
MAFB	0	2.3468	0.673	0.065	0	2	MAFB
IER3	0	2.2973	0.479	0.106	0	2	IER3
FCGR3A	0	2.27219	0.692	0.101	0	2	FCGR3A
CST31	0	2.26726	0.886	0.519	0	2	CST3
SAT1	0	2.22837	0.949	0.613	0	2	SAT1
FCGR2A	0	2.21673	0.694	0.035	0	2	FCGR2A
RGS2	0	2.19362	0.729	0.154	0	2	RGS2
CSTA	0	2.15592	0.608	0.016	0	2	CSTA
HLA-DMA	0	2.12807	0.723	0.169	0	2	HLA-DMA
HLA-DMB	0	2.08212	0.652	0.088	0	2	HLA-DMB
CYBB	0	2.06499	0.641	0.016	0	2	CYBB
SPI1	0	2.05491	0.7	0.022	0	2	SPI1
TYMP	0	2.03794	0.79	0.22	0	2	TYMP
PSAP	0	2.03179	0.875	0.482	0	2	PSAP
SLC11A1	0	2.0282	0.564	0.025	0	2	SLC11A1
CD163	0	2.02145	0.573	0.017	0	2	CD163
GLUL	0	1.97348	0.805	0.229	0	2	GLUL
PLAUR	0	1.95971	0.559	0.061	0	2	PLAUR
MSR1	0	1.9558	0.566	0.015	0	2	MSR1
NPC21	0	1.94302	0.864	0.417	0	2	NPC2
CLEC7A	0	1.93876	0.667	0.016	0	2	CLEC7A
CD68	0	1.92851	0.585	0.057	0	2	CD68
CFD	0	1.89848	0.588	0.044	0	2	CFD
C3	0	1.87723	0.467	0.067	0	2	C3
RNASE6	0	1.87673	0.598	0.025	0	2	RNASE6
CEBPD	0	1.83559	0.771	0.24	0	2	CEBPD
CLEC4E	0	1.7922	0.479	0.011	0	2	CLEC4E
GRN	0	1.79157	0.745	0.258	0	2	GRN
VSIG4	0	1.78829	0.469	0.013	0	2	VSIG4
ALOX5AP	0	1.78645	0.553	0.159	0	2	ALOX5AP
LAPTM5	0	1.77978	0.844	0.291	0	2	LAPTM5
IFI30	0	1.77195	0.531	0.017	0	2	IFI30
SRGN	0	1.7706	0.948	0.49	0	2	SRGN
FPR1	0	1.76209	0.491	0.01	0	2	FPR1
BCL2A1	0	1.75974	0.336	0.032	0	2	BCL2A1
CPVL	0	1.69698	0.6	0.043	0	2	CPVL
FGL2	0	1.67913	0.649	0.073	0	2	FGL2
CXCL16	0	1.66668	0.591	0.042	0	2	CXCL16
CSF1R	0	1.66095	0.564	0.014	0	2	CSF1R
IGSF6	0	1.65467	0.524	0.012	0	2	IGSF6
CTSB1	0	1.64479	0.776	0.316	0	2	CTSB
KCTD12	0	1.63411	0.622	0.078	0	2	KCTD12
SGK1	0	1.58875	0.62	0.141	0	2	SGK1
CAPG	0	1.5766	0.609	0.121	0	2	CAPG
GPR34	0	1.56774	0.432	0.01	0	2	GPR34
S100A111	0	1.55593	0.917	0.582	0	2	S100A11
HLA-DQA2	0	1.5422	0.319	0.057	0	2	HLA-DQA2
TREM2	0	1.52693	0.408	0.009	0	2	TREM2
SLC1A3	0	1.52592	0.434	0.011	0	2	SLC1A3
C5AR1	0	1.51243	0.461	0.013	0	2	C5AR1
COTL1	0	1.50928	0.798	0.328	0	2	COTL1
MS4A4A	0	1.49202	0.421	0.011	0	2	MS4A4A
CSF2RA	0	1.47869	0.481	0.009	0	2	CSF2RA
CD302	0	1.47607	0.576	0.059	0	2	CD302
RGS10	0	1.4758	0.664	0.151	0	2	RGS10
TNFSF13B	0	1.47273	0.565	0.046	0	2	TNFSF13B
LY86	0	1.45193	0.529	0.014	0	2	LY86
GPR183	0	1.45016	0.503	0.098	0	2	GPR183
CEBPB	0	1.44037	0.712	0.28	0	2	CEBPB
CYBA	0	1.43207	0.902	0.583	0	2	CYBA
AP1S2	0	1.42789	0.634	0.146	0	2	AP1S2
PYCARD	0	1.42535	0.667	0.127	0	2	PYCARD
PHACTR1	0	1.40453	0.39	0.032	0	2	PHACTR1
PPT1	0	1.40393	0.615	0.146	0	2	PPT1
LILRB4	0	1.40055	0.476	0.009	0	2	LILRB4
FCGR1A	0	1.38528	0.442	0.007	0	2	FCGR1A
RNASET21	0	1.36915	0.729	0.193	0	2	RNASET2
FCGR2B	0	1.36828	0.407	0.014	0	2	FCGR2B
GPNMB	0	1.36222	0.306	0.07	0	2	GPNMB
OLR1	0	1.35169	0.405	0.008	0	2	OLR1
TLR2	0	1.34807	0.483	0.011	0	2	TLR2
KLF4	0	1.34229	0.439	0.067	0	2	KLF4
ITGB2	0	1.33771	0.729	0.209	0	2	ITGB2
GCA	0	1.32211	0.455	0.064	0	2	GCA
HCLS1	0	1.3129	0.667	0.141	0	2	HCLS1
MARCKS1	0	1.30618	0.599	0.202	0	2	MARCKS
CSF3R	0	1.29815	0.433	0.009	0	2	CSF3R
OGFRL1	0	1.28621	0.493	0.045	0	2	OGFRL1
PILRA	0	1.28603	0.484	0.007	0	2	PILRA
SDCBP	0	1.2771	0.742	0.33	0	2	SDCBP
RNF130	0	1.27297	0.622	0.12	0	2	RNF130
IFNGR1	0	1.27096	0.643	0.178	0	2	IFNGR1
CD86	0	1.26538	0.486	0.008	0	2	CD86
C3AR1	0	1.26452	0.476	0.02	0	2	C3AR1
FTH11	0	1.2566	0.998	0.97	0	2	FTH1
TBXAS1	0	1.24992	0.525	0.031	0	2	TBXAS1
CTSZ1	0	1.24528	0.606	0.202	0	2	CTSZ
NEAT1	0	1.2415	0.917	0.672	0	2	NEAT1
CLEC12A	0	1.24051	0.41	0.009	0	2	CLEC12A
EVI2B	0	1.24024	0.628	0.135	0	2	EVI2B
NCF2	0	1.23997	0.425	0.013	0	2	NCF2
MFSD1	0	1.22742	0.545	0.081	0	2	MFSD1
SAMSN1	0	1.2225	0.545	0.139	0	2	SAMSN1
FAM49B	0	1.21454	0.668	0.162	0	2	FAM49B
RGS18	0	1.20547	0.429	0.006	0	2	RGS18
LY96	0	1.20017	0.527	0.069	0	2	LY96
PLXDC2	0	1.20011	0.542	0.1	0	2	PLXDC2
FOS	0	1.17425	0.898	0.554	0	2	FOS
IL18	0	1.17422	0.439	0.024	0	2	IL18
RNF149	0	1.17149	0.619	0.152	0	2	RNF149
LIPA	0	1.15448	0.462	0.105	0	2	LIPA
ARRB2	0	1.1529	0.575	0.082	0	2	ARRB2
LYN	0	1.14946	0.501	0.04	0	2	LYN
FCGRT1	0	1.14684	0.704	0.286	0	2	FCGRT
ARPC1B	0	1.13013	0.777	0.383	0	2	ARPC1B
MXD1	0	1.12585	0.273	0.044	0	2	MXD1
TSPO	0	1.11976	0.751	0.383	0	2	TSPO
SLCO2B1	0	1.1062	0.384	0.014	0	2	SLCO2B1
LILRB2	0	1.09597	0.348	0.007	0	2	LILRB2
HERPUD1	0	1.09351	0.726	0.436	0	2	HERPUD1
SOD21	0	1.09317	0.637	0.23	0	2	SOD2
MAP3K8	0	1.09094	0.438	0.069	0	2	MAP3K8
HCK	0	1.08895	0.411	0.006	0	2	HCK
SMAP2	0	1.08701	0.595	0.165	0	2	SMAP2
LAIR1	0	1.08256	0.46	0.035	0	2	LAIR1
SAMHD1	0	1.07438	0.571	0.124	0	2	SAMHD1
GLIPR1	0	1.06672	0.64	0.172	0	2	GLIPR1
HMOX1	0	1.06423	0.421	0.064	0	2	HMOX1
ZFAND5	0	1.06142	0.644	0.278	0	2	ZFAND5
NLRP3	0	1.05875	0.296	0.012	0	2	NLRP3
ZEB21	0	1.05302	0.659	0.221	0	2	ZEB2
STXBP2	0	1.05154	0.466	0.089	0	2	STXBP2
S100A41	0	1.04337	0.896	0.593	0	2	S100A4
RHOG	0	1.04311	0.608	0.162	0	2	RHOG
FGR	0	1.0419	0.412	0.033	0	2	FGR
H2AFY	0	1.04037	0.67	0.232	0	2	H2AFY
CD83	0	1.02758	0.299	0.039	0	2	CD83
MPEG1	0	1.02452	0.336	0.007	0	2	MPEG1
CNPY3	0	1.02035	0.569	0.125	0	2	CNPY3
TKT	0	1.01989	0.615	0.22	0	2	TKT
ALOX5	0	1.01813	0.42	0.016	0	2	ALOX5
JAML	0	1.00997	0.492	0.066	0	2	JAML
NCF1	0	1.00564	0.435	0.079	0	2	NCF1
YWHAH	0	1.00409	0.593	0.246	0	2	YWHAH
STAB1	0	1.00387	0.259	0.038	0	2	STAB1
CTSH1	0	0.999076	0.645	0.17	0	2	CTSH
SLC31A2	0	0.998931	0.414	0.044	0	2	SLC31A2
PLD4	0	0.997088	0.348	0.007	0	2	PLD4
ARPC3	0	0.996869	0.847	0.586	0	2	ARPC3
LPAR6	0	0.987922	0.477	0.097	0	2	LPAR6
SLC25A37	0	0.976446	0.433	0.131	0	2	SLC25A37
OAZ1	0	0.966289	0.902	0.719	0	2	OAZ1
ADAP21	0	0.963667	0.431	0.069	0	2	ADAP2
SNX10	0	0.958302	0.513	0.08	0	2	SNX10
THEMIS2	0	0.952884	0.444	0.039	0	2	THEMIS2
PLBD1	0	0.94682	0.405	0.041	0	2	PLBD1
LGALS9	0	0.944635	0.45	0.044	0	2	LGALS9
LSP1	0	0.943557	0.658	0.237	0	2	LSP1
FKBP5	0	0.940387	0.582	0.261	0	2	FKBP5
SERPINB1	0	0.938702	0.586	0.198	0	2	SERPINB1
SORL1	0	0.937067	0.455	0.086	0	2	SORL1
PLTP	0	0.935747	0.295	0.057	0	2	PLTP
MEF2A	0	0.934737	0.497	0.141	0	2	MEF2A
LILRB3	0	0.930362	0.346	0.012	0	2	LILRB3
DSE	0	0.92723	0.41	0.061	0	2	DSE
MCL1	0	0.926841	0.764	0.381	0	2	MCL1
ACTB	0	0.920517	0.986	0.898	0	2	ACTB
SERPINA11	0	0.918542	0.713	0.202	0	2	SERPINA1
VMP11	0	0.917109	0.682	0.3	0	2	VMP1
PLEK	0	0.907996	0.391	0.055	0	2	PLEK
ATP6V0B	0	0.906748	0.687	0.302	0	2	ATP6V0B
ARL4A	0	0.905169	0.366	0.12	0	2	ARL4A
BASP1	0	0.903491	0.343	0.042	0	2	BASP1
EVI2A	0	0.903482	0.525	0.115	0	2	EVI2A
RNF144B	0	0.901179	0.322	0.028	0	2	RNF144B
CPM	0	0.900551	0.402	0.096	0	2	CPM
IRS2	0	0.899935	0.358	0.05	0	2	IRS2
RGS1	0	0.899412	0.685	0.32	0	2	RGS1
CD300A	0	0.898078	0.393	0.026	0	2	CD300A
P2RY13	0	0.897588	0.321	0.004	0	2	P2RY13
LRRC25	0	0.895371	0.35	0.005	0	2	LRRC25
REL	0	0.894342	0.589	0.163	0	2	REL
DUSP1	0	0.891728	0.89	0.568	0	2	DUSP1
PTPRE	0	0.889353	0.414	0.105	0	2	PTPRE
GAPT	0	0.882701	0.335	0.007	0	2	GAPT
SLC8A1	0	0.8808	0.41	0.048	0	2	SLC8A1
CD4	0	0.871591	0.447	0.048	0	2	CD4
CMTM6	0	0.867715	0.573	0.189	0	2	CMTM6
PABPC4	0	0.862612	0.509	0.149	0	2	PABPC4
LPCAT2	0	0.860609	0.364	0.022	0	2	LPCAT2
RAB311	0	0.860293	0.515	0.134	0	2	RAB31
CD55	0	0.858782	0.428	0.143	0	2	CD55
HIF1A1	0	0.857881	0.493	0.166	0	2	HIF1A
IRAK3	0	0.856412	0.385	0.045	0	2	IRAK3
IL13RA1	0	0.855097	0.422	0.084	0	2	IL13RA1
CCDC88A1	0	0.853109	0.454	0.096	0	2	CCDC88A
FTL1	0	0.853099	0.996	0.965	0	2	FTL
TMSB4X	0	0.852665	0.997	0.89	0	2	TMSB4X
VMO1	0	0.850575	0.271	0.009	0	2	VMO1
SRGAP1	0	0.84058	0.381	0.065	0	2	SRGAP1
NUP214	0	0.834164	0.385	0.057	0	2	NUP214
ANKRD22	0	0.83257	0.294	0.006	0	2	ANKRD22
CLEC4A	0	0.830363	0.275	0.005	0	2	CLEC4A
LITAF	0	0.82909	0.62	0.238	0	2	LITAF
PKIB	0	0.823146	0.306	0.01	0	2	PKIB
IFNGR2	0	0.816262	0.426	0.103	0	2	IFNGR2
TNFAIP2	0	0.815723	0.334	0.046	0	2	TNFAIP2
ATP1B3	0	0.81402	0.57	0.235	0	2	ATP1B3
KCNMA1	0	0.811698	0.295	0.014	0	2	KCNMA1
NUDT16	0	0.811558	0.481	0.116	0	2	NUDT16
FGD2	0	0.811453	0.28	0.008	0	2	FGD2
ITGAX	0	0.810267	0.306	0.012	0	2	ITGAX
POU2F2	0	0.808981	0.335	0.034	0	2	POU2F2
DUSP6	0	0.807042	0.322	0.085	0	2	DUSP6
LAT2	0	0.805362	0.356	0.025	0	2	LAT2
VAMP81	0	0.804714	0.754	0.35	0	2	VAMP8
CARD16	0	0.802823	0.575	0.187	0	2	CARD16
ADAM28	0	0.80098	0.332	0.023	0	2	ADAM28
CD37	0	0.79932	0.679	0.24	0	2	CD37
CELF2	0	0.792735	0.641	0.231	0	2	CELF2
MIS18BP1	0	0.792388	0.491	0.135	0	2	MIS18BP1
SLC43A2	0	0.78891	0.371	0.042	0	2	SLC43A2
RNF13	0	0.786797	0.553	0.174	0	2	RNF13
LTC4S	0	0.78232	0.349	0.053	0	2	LTC4S
MGAT1	0	0.782226	0.499	0.146	0	2	MGAT1
ACSL1	0	0.780709	0.418	0.085	0	2	ACSL1
NCOA4	0	0.779749	0.483	0.15	0	2	NCOA4
SLC16A3	0	0.77367	0.414	0.079	0	2	SLC16A3
NCF4	0	0.771617	0.323	0.029	0	2	NCF4
RB1	0	0.762533	0.411	0.086	0	2	RB1
RASSF4	0	0.759188	0.469	0.104	0	2	RASSF4
TNFRSF1B	0	0.759016	0.507	0.121	0	2	TNFRSF1B
TGFBI1	0	0.754415	0.554	0.159	0	2	TGFBI
SIGLEC10	0	0.754251	0.299	0.01	0	2	SIGLEC10
PABPC1	0	0.749281	0.817	0.59	0	2	PABPC1
GRB2	0	0.744397	0.519	0.169	0	2	GRB2
SERP1	0	0.74249	0.719	0.387	0	2	SERP1
PLSCR1	0	0.738509	0.456	0.125	0	2	PLSCR1
FCGR1B	0	0.73656	0.282	0.002	0	2	FCGR1B
CASP1	0	0.729725	0.446	0.098	0	2	CASP1
GRINA	0	0.728081	0.485	0.13	0	2	GRINA
PTPN6	0	0.727851	0.391	0.075	0	2	PTPN6
LIMS11	0	0.72717	0.583	0.235	0	2	LIMS1
TM6SF1	0	0.725566	0.33	0.015	0	2	TM6SF1
ADGRE2	0	0.724344	0.269	0.012	0	2	ADGRE2
NR4A2	0	0.723449	0.396	0.135	0	2	NR4A2
CTSC	0	0.723117	0.654	0.295	0	2	CTSC
HAVCR2	0	0.720394	0.443	0.067	0	2	HAVCR2
UPP1	0	0.717823	0.38	0.123	0	2	UPP1
ASAH11	0	0.716555	0.7	0.315	0	2	ASAH1
SRGAP2B	0	0.716254	0.365	0.069	0	2	SRGAP2B
DRAM2	0	0.715025	0.468	0.117	0	2	DRAM2
MYO1F	0	0.712345	0.537	0.12	0	2	MYO1F
GPSM3	0	0.711853	0.602	0.202	0	2	GPSM3
TPP1	0	0.705693	0.497	0.141	0	2	TPP1
USP53	0	0.699992	0.269	0.07	0	2	USP53
RHOB	0	0.698531	0.646	0.304	0	2	RHOB
CD53	0	0.69815	0.669	0.237	0	2	CD53
GNAQ	0	0.694169	0.442	0.121	0	2	GNAQ
KYNU	0	0.693017	0.294	0.024	0	2	KYNU
RIN3	0	0.692447	0.369	0.043	0	2	RIN3
CD84	0	0.687581	0.459	0.09	0	2	CD84
PAG1	0	0.684646	0.368	0.095	0	2	PAG1
PARVG	0	0.684428	0.404	0.055	0	2	PARVG
ARPC51	0	0.683028	0.746	0.414	0	2	ARPC5
CREG1	0	0.682311	0.417	0.11	0	2	CREG1
APBB1IP	0	0.6822	0.453	0.1	0	2	APBB1IP
PRKAG2	0	0.681381	0.392	0.083	0	2	PRKAG2
FXYD5	0	0.680569	0.706	0.324	0	2	FXYD5
HLA-DOA	0	0.680102	0.323	0.021	0	2	HLA-DOA
ACTR2	0	0.677591	0.666	0.309	0	2	ACTR2
SYNGR2	0	0.676895	0.459	0.107	0	2	SYNGR2
RAP2B	0	0.675844	0.323	0.072	0	2	RAP2B
SLA	0	0.67558	0.555	0.168	0	2	SLA
SRGAP2	0	0.672813	0.351	0.056	0	2	SRGAP2
SCPEP11	0	0.67223	0.482	0.162	0	2	SCPEP1
SAP30	0	0.668257	0.348	0.063	0	2	SAP30
WAS	0	0.665523	0.414	0.08	0	2	WAS
C9orf72	0	0.664884	0.268	0.032	0	2	C9orf72
LRRK2	0	0.661845	0.278	0.03	0	2	LRRK2
ARHGAP18	0	0.65883	0.442	0.13	0	2	ARHGAP18
AZI2	0	0.658547	0.357	0.106	0	2	AZI2
MEF2C1	0	0.657576	0.545	0.204	0	2	MEF2C
TMSB10	0	0.656461	0.975	0.882	0	2	TMSB10
IRF8	0	0.655915	0.302	0.022	0	2	IRF8
UNC93B1	0	0.655463	0.32	0.034	0	2	UNC93B1
BMP2K	0	0.652575	0.292	0.041	0	2	BMP2K
NAGK	0	0.65225	0.432	0.115	0	2	NAGK
NCKAP1L	0	0.648678	0.406	0.065	0	2	NCKAP1L
RGS19	0	0.64792	0.391	0.074	0	2	RGS19
BCAT1	0	0.647538	0.267	0.019	0	2	BCAT1
LILRB1	0	0.646013	0.276	0.012	0	2	LILRB1
AOAH	0	0.645912	0.356	0.049	0	2	AOAH
SYK	0	0.645463	0.3	0.016	0	2	SYK
ATP6V1B2	0	0.639661	0.478	0.125	0	2	ATP6V1B2
C4orf48	0	0.636562	0.494	0.15	0	2	C4orf48
CKLF	0	0.636351	0.56	0.234	0	2	CKLF
CD33	0	0.632772	0.275	0.007	0	2	CD33
BTK	0	0.628833	0.292	0.007	0	2	BTK
SRGAP2C	0	0.624733	0.351	0.08	0	2	SRGAP2C
ALCAM	0	0.624408	0.303	0.036	0	2	ALCAM
FGD4	0	0.623951	0.323	0.043	0	2	FGD4
ADPGK	0	0.62144	0.415	0.092	0	2	ADPGK
LCP1	0	0.62049	0.581	0.204	0	2	LCP1
SCIMP	0	0.612652	0.28	0.007	0	2	SCIMP
EFHD2	0	0.604388	0.394	0.111	0	2	EFHD2
NUDT3	0	0.603358	0.397	0.114	0	2	NUDT3
UBE2D1	0	0.602139	0.316	0.091	0	2	UBE2D1
NAIP	0	0.59989	0.282	0.036	0	2	NAIP
TAOK3	0	0.594636	0.512	0.175	0	2	TAOK3
PAK1	0	0.593991	0.335	0.045	0	2	PAK1
EMILIN2	0	0.591146	0.252	0.015	0	2	EMILIN2
DPYD	0	0.590954	0.329	0.063	0	2	DPYD
RAB32	0	0.589622	0.35	0.093	0	2	RAB32
RAB20	0	0.585113	0.259	0.039	0	2	RAB20
CEP170	0	0.582648	0.329	0.075	0	2	CEP170
GNB41	0	0.581904	0.341	0.086	0	2	GNB4
NAAA	0	0.576696	0.314	0.071	0	2	NAAA
SKAP21	0	0.576231	0.486	0.179	0	2	SKAP2
HEXB	0	0.574252	0.467	0.162	0	2	HEXB
AKR1B1	0	0.571026	0.447	0.163	0	2	AKR1B1
ETS2	0	0.57085	0.379	0.103	0	2	ETS2
GAA	0	0.565038	0.352	0.078	0	2	GAA
LTA4H	0	0.563897	0.368	0.112	0	2	LTA4H
CLN8	0	0.562919	0.33	0.06	0	2	CLN8
DOCK4	0	0.560156	0.281	0.038	0	2	DOCK4
ZNF385A	0	0.55577	0.262	0.016	0	2	ZNF385A
PICALM	0	0.554729	0.474	0.171	0	2	PICALM
EPB41L3	0	0.553424	0.286	0.035	0	2	EPB41L3
HACD4	0	0.55058	0.322	0.055	0	2	HACD4
RIPK2	0	0.548375	0.257	0.055	0	2	RIPK2
CHPT1	0	0.547661	0.392	0.102	0	2	CHPT1
RBPJ	0	0.538275	0.584	0.245	0	2	RBPJ
RHBDF2	0	0.537921	0.317	0.046	0	2	RHBDF2
FMNL1	0	0.529041	0.415	0.098	0	2	FMNL1
LCP2	0	0.523926	0.378	0.087	0	2	LCP2
DAPK1	0	0.523526	0.262	0.023	0	2	DAPK1
AP1B1	0	0.523341	0.298	0.049	0	2	AP1B1
BID	0	0.521225	0.303	0.064	0	2	BID
HEXA	0	0.519987	0.444	0.171	0	2	HEXA
SPTLC2	0	0.513268	0.293	0.066	0	2	SPTLC2
GPRIN3	0	0.512786	0.302	0.063	0	2	GPRIN3
SSH2	0	0.510704	0.354	0.094	0	2	SSH2
GABARAP	0	0.507169	0.462	0.163	0	2	GABARAP
FERMT3	0	0.507162	0.354	0.082	0	2	FERMT3
LACTB	0	0.496011	0.334	0.069	0	2	LACTB
NAGA	0	0.495172	0.26	0.033	0	2	NAGA
NUMB	0	0.495111	0.36	0.11	0	2	NUMB
SMCO4	0	0.492469	0.289	0.059	0	2	SMCO4
DNASE2	0	0.492415	0.331	0.099	0	2	DNASE2
PREX1	0	0.492318	0.372	0.086	0	2	PREX1
SOAT1	0	0.489638	0.296	0.055	0	2	SOAT1
ARL5A	0	0.488568	0.445	0.171	0	2	ARL5A
RBM47	0	0.488548	0.322	0.053	0	2	RBM47
ELMO1	0	0.487643	0.332	0.067	0	2	ELMO1
DOCK2	0	0.482508	0.31	0.045	0	2	DOCK2
TFEC	0	0.475303	0.286	0.026	0	2	TFEC
SDCCAG8	0	0.471675	0.355	0.103	0	2	SDCCAG8
LYL1	0	0.469774	0.278	0.038	0	2	LYL1
PTPN18	0	0.46814	0.348	0.091	0	2	PTPN18
PGD	0	0.463878	0.263	0.056	0	2	PGD
SHTN1	0	0.461121	0.264	0.038	0	2	SHTN1
FRMD4B	0	0.459657	0.344	0.083	0	2	FRMD4B
ATP6AP1	0	0.455684	0.44	0.147	0	2	ATP6AP1
BHLHE41	0	0.455372	0.256	0.057	0	2	BHLHE41
M6PR	0	0.450222	0.46	0.173	0	2	M6PR
ATG3	0	0.450194	0.417	0.136	0	2	ATG3
BACH1	0	0.448261	0.281	0.078	0	2	BACH1
MANBA	0	0.445558	0.258	0.035	0	2	MANBA
CYB5R4	0	0.444738	0.268	0.052	0	2	CYB5R4
CNTRL	0	0.444103	0.319	0.075	0	2	CNTRL
SWAP70	0	0.442986	0.347	0.101	0	2	SWAP70
SERPINB9	0	0.438438	0.303	0.078	0	2	SERPINB9
ABI3	0	0.433662	0.35	0.085	0	2	ABI3
GNA13	0	0.432736	0.285	0.07	0	2	GNA13
DENND3	0	0.429353	0.275	0.055	0	2	DENND3
CACUL1	0	0.428571	0.308	0.085	0	2	CACUL1
NABP1	0	0.426117	0.357	0.106	0	2	NABP1
TRMT1	0	0.424713	0.254	0.045	0	2	TRMT1
CYTH4	0	0.421042	0.286	0.059	0	2	CYTH4
STX6	0	0.420246	0.261	0.045	0	2	STX6
ARHGAP24	0	0.417546	0.343	0.093	0	2	ARHGAP24
LRP11	0	0.41728	0.355	0.109	0	2	LRP1
ME2	0	0.410207	0.281	0.064	0	2	ME2
SCAMP2	0	0.410156	0.404	0.133	0	2	SCAMP2
SESN1	0	0.405183	0.279	0.076	0	2	SESN1
IL10RB	0	0.401728	0.251	0.054	0	2	IL10RB
MPP1	0	0.387843	0.272	0.062	0	2	MPP1
INPP5D	0	0.386155	0.338	0.087	0	2	INPP5D
CAMK1D	0	0.381914	0.258	0.06	0	2	CAMK1D
HMGA1	0	0.380809	0.268	0.048	0	2	HMGA1
GPR155	0	0.372054	0.275	0.07	0	2	GPR155
GIMAP2	0	0.36938	0.311	0.087	0	2	GIMAP2
GPR65	0	0.366401	0.363	0.093	0	2	GPR65
ABHD12	0	0.362217	0.275	0.072	0	2	ABHD12
CREBL2	0	0.348355	0.282	0.074	0	2	CREBL2
IL10RA	0	0.344872	0.399	0.116	0	2	IL10RA
DCK	0	0.329251	0.35	0.1	0	2	DCK
CD93	0	0.321061	0.302	0.082	0	2	CD93
ARHGAP4	0	0.310719	0.263	0.064	0	2	ARHGAP4
ALDH21	0	0.293707	0.561	0.223	0	2	ALDH2
SPINT21	0	0.279476	0.413	0.123	0	2	SPINT2
VMA21	2.53234e-306	0.442907	0.315	0.096	5.41338e-302	2	VMA21
STX7	3.33335e-306	0.354933	0.4	0.14	7.12569e-302	2	STX7
TCIRG1	4.09939e-306	0.412761	0.317	0.096	8.76328e-302	2	TCIRG1
PTPRC	2.71346e-303	0.35676	0.747	0.324	5.80057e-299	2	PTPRC
APLP2	8.48541e-302	0.528669	0.65	0.311	1.81393e-297	2	APLP2
ARHGAP30	1.62845e-301	0.287201	0.327	0.094	3.48115e-297	2	ARHGAP30
NFKBIZ	8.4541e-301	0.828955	0.387	0.141	1.80723e-296	2	NFKBIZ
PLEKHO11	1.65618e-299	0.514061	0.39	0.138	3.54041e-295	2	PLEKHO1
MAP2K1	2.87857e-298	0.40292	0.327	0.101	6.15351e-294	2	MAP2K1
MGAT4A	1.28235e-297	0.320101	0.351	0.11	2.74128e-293	2	MGAT4A
CAPZA1	2.05434e-296	0.585602	0.522	0.216	4.39157e-292	2	CAPZA1
FCHO2	2.74185e-296	0.396173	0.258	0.07	5.86126e-292	2	FCHO2
DOCK8	9.72561e-296	0.345253	0.41	0.139	2.07904e-291	2	DOCK8
ITPR2	6.17585e-295	0.389229	0.285	0.082	1.32021e-290	2	ITPR2
GMFG	1.10628e-294	0.692427	0.735	0.366	2.36489e-290	2	GMFG
BRI31	7.91898e-294	0.692616	0.587	0.272	1.69284e-289	2	BRI3
PSMB10	2.44603e-293	0.410207	0.37	0.123	5.22888e-289	2	PSMB10
PDE4B	2.203e-292	0.388312	0.284	0.078	4.70935e-288	2	PDE4B
MTPN	3.40812e-292	0.553392	0.525	0.225	7.28553e-288	2	MTPN
USP15	5.49961e-292	0.462078	0.446	0.166	1.17565e-287	2	USP15
ANXA2	1.37027e-291	0.669596	0.701	0.356	2.92923e-287	2	ANXA2
CORO1C	1.83859e-291	0.36492	0.261	0.072	3.93036e-287	2	CORO1C
UCP2	1.95813e-291	0.293494	0.491	0.181	4.18589e-287	2	UCP2
HMGB2	1.57607e-290	0.722495	0.62	0.304	3.36916e-286	2	HMGB2
GNAI21	1.81983e-290	0.592599	0.64	0.309	3.89024e-286	2	GNAI2
RILPL2	4.98459e-289	0.550113	0.424	0.159	1.06556e-284	2	RILPL2
PELI1	2.86277e-288	0.570503	0.279	0.081	6.11973e-284	2	PELI1
MAP3K2	4.84751e-287	0.461278	0.389	0.14	1.03625e-282	2	MAP3K2
QKI1	4.49119e-286	0.491496	0.425	0.163	9.60081e-282	2	QKI
HCST	4.18644e-285	0.421096	0.678	0.295	8.94936e-281	2	HCST
ZYX1	2.17913e-284	0.450752	0.404	0.149	4.65833e-280	2	ZYX
TWF2	1.10807e-283	0.387052	0.359	0.123	2.36873e-279	2	TWF2
RAP1A	2.47637e-283	0.534591	0.593	0.274	5.29373e-279	2	RAP1A
RCSD1	1.28166e-281	0.372809	0.392	0.136	2.7398e-277	2	RCSD1
EPSTI1	1.1131e-280	0.340314	0.296	0.089	2.37947e-276	2	EPSTI1
GNS	3.90878e-278	0.319832	0.309	0.099	8.3558e-274	2	GNS
CCL3	3.37268e-277	1.36464	0.328	0.114	7.20977e-273	2	CCL3
AREG	9.46582e-275	1.32546	0.31	0.103	2.02351e-270	2	AREG
PTPN2	3.99312e-274	0.378389	0.349	0.117	8.5361e-270	2	PTPN2
VPS35	2.24019e-273	0.434647	0.44	0.174	4.78886e-269	2	VPS35
TPM3	6.74105e-273	0.576428	0.68	0.351	1.44103e-268	2	TPM3
GK	7.33438e-271	0.282472	0.266	0.075	1.56787e-266	2	GK
TRIM22	2.59937e-269	0.383839	0.424	0.161	5.55667e-265	2	TRIM22
IER5	1.41664e-268	1.07352	0.303	0.102	3.02834e-264	2	IER5
RAC11	1.54741e-267	0.61025	0.804	0.522	3.3079e-263	2	RAC1
CMTM7	2.55732e-267	0.309968	0.298	0.09	5.46679e-263	2	CMTM7
OSTF1	1.62126e-261	0.471776	0.485	0.201	3.46578e-257	2	OSTF1
PEA15	1.11607e-260	0.412746	0.349	0.125	2.38583e-256	2	PEA15
ANXA51	2.6736e-260	0.559217	0.706	0.374	5.71535e-256	2	ANXA5
HNMT1	4.13754e-259	0.287728	0.417	0.162	8.84482e-255	2	HNMT
WSB1	3.30896e-258	0.528132	0.646	0.321	7.07357e-254	2	WSB1
H3F3A	2.5022e-257	0.707601	0.917	0.772	5.34896e-253	2	H3F3A
EMP3	2.72412e-256	0.729766	0.667	0.359	5.82334e-252	2	EMP3
ODF3B	3.39057e-253	0.372679	0.269	0.083	7.24802e-249	2	ODF3B
ENTPD11	5.60989e-252	0.351931	0.362	0.131	1.19923e-247	2	ENTPD1
GPCPD1	8.67505e-252	0.43504	0.258	0.077	1.85447e-247	2	GPCPD1
PGLS	8.75512e-252	0.394825	0.54	0.246	1.87158e-247	2	PGLS
CORO1A	4.1527e-251	0.373411	0.677	0.307	8.87722e-247	2	CORO1A
FEZ2	3.78676e-250	0.360613	0.36	0.134	8.09495e-246	2	FEZ2
MYO9B	2.75807e-248	0.352398	0.273	0.085	5.89592e-244	2	MYO9B
SFT2D1	6.51687e-247	0.368577	0.441	0.179	1.39311e-242	2	SFT2D1
LRRFIP1	4.25145e-246	0.578926	0.663	0.347	9.08832e-242	2	LRRFIP1
ZFP36	1.09108e-245	0.425822	0.797	0.466	2.33241e-241	2	ZFP36
HSD17B111	3.49573e-243	0.400559	0.496	0.218	7.47283e-239	2	HSD17B11
DCP2	3.56408e-243	0.318188	0.289	0.094	7.61894e-239	2	DCP2
SHKBP1	6.91737e-243	0.358986	0.295	0.096	1.47873e-238	2	SHKBP1
[truncated: 10,292 more rows]

## Sheet: TableS5
Table S5. DEGs of malignant cells in pRCC vs. reRCC
genes	p_val	avg_log2FC	pct.1	pct.2	p_val_adj
COL1A2	4.01284e-189	4.17447	0.665	0.002	8.57825e-185
MGP	2.16144e-162	3.82447	0.768	0.041	4.62051e-158
COL3A1	1.33039e-161	3.68202	0.589	0.004	2.84398e-157
COL1A1	4.37775e-157	3.8193	0.659	0.019	9.35831e-153
TAGLN	1.9692e-127	3.48382	0.562	0.019	4.20956e-123
FN1	1.27879e-123	3.53706	0.541	0.018	2.73367e-119
COMP	2.3633e-123	3.13646	0.432	0	5.05202e-119
DCN	5.97834e-117	3.27326	0.411	0	1.27799e-112
SPARC	2.57832e-111	3.0613	0.73	0.083	5.51167e-107
GNAS	5.34901e-110	3.07743	0.589	0.04	1.14346e-105
LUM	2.06198e-107	3.01573	0.378	0	4.40789e-103
TPM2	7.83627e-96	2.93178	0.4	0.009	1.67516e-91
SFRP2	6.031e-91	2.86311	0.341	0.002	1.28925e-86
RPL41	1.00891e-76	-1.95671	0.805	0.979	2.15675e-72
POSTN	2.83235e-74	2.6373	0.27	0.001	6.05471e-70
RPL10	7.44664e-72	-1.8025	0.832	0.983	1.59187e-67
COL4A1	5.07958e-69	2.81186	0.33	0.014	1.08586e-64
RPS27	6.93496e-69	-1.86004	0.773	0.962	1.48249e-64
SPARCL1	1.02149e-67	2.39783	0.465	0.048	2.18364e-63
RPL31	4.50487e-67	-2.95727	0.33	0.857	9.63007e-63
RPS17	4.40527e-66	-3.5089	0.141	0.82	9.41714e-62
RPL13A	8.24001e-64	-1.78878	0.73	0.951	1.76147e-59
MT2A	2.9795e-63	-4.2193	0.227	0.848	6.36927e-59
IGFBP7	8.19426e-58	2.15353	0.849	0.332	1.75169e-53
RPS4Y1	1.34148e-57	2.00855	0.292	0.015	2.86767e-53
SFRP4	1.82393e-57	2.20554	0.216	0.002	3.89901e-53
GAPDH	2.07018e-57	-2.05974	0.573	0.92	4.42541e-53
TIMP3	5.88162e-56	2.24434	0.335	0.025	1.25731e-51
RPL7	1.19493e-55	-2.03746	0.551	0.888	2.5544e-51
DDX17	1.95688e-55	2.21394	0.416	0.05	4.18323e-51
BGN	7.95695e-55	2.24244	0.314	0.021	1.70096e-50
RPS6	7.97946e-55	-1.70028	0.719	0.928	1.70577e-50
FTH1	8.79358e-55	-1.52386	0.795	0.969	1.8798e-50
NDUFA4L2	1.88398e-54	-3.18333	0.151	0.774	4.02738e-50
RPS28	3.56185e-54	-1.63713	0.714	0.924	7.61416e-50
RPL36	3.98279e-54	-1.93153	0.551	0.897	8.51401e-50
RPL39	1.1344e-53	-1.64659	0.676	0.927	2.425e-49
ACTA2	2.16173e-53	2.32207	0.416	0.054	4.62113e-49
COL12A1	2.53576e-53	2.0593	0.189	0	5.42069e-49
RPL26	6.73289e-52	-1.74184	0.681	0.902	1.43929e-47
RPL21	1.68976e-51	-1.99152	0.595	0.908	3.6122e-47
NNMT	2.86997e-50	-2.6565	0.303	0.808	6.13513e-46
RPL34	7.50194e-50	-1.4974	0.762	0.941	1.60369e-45
JUND	1.74384e-49	2.09745	0.459	0.075	3.7278e-45
RPL23A	1.95631e-49	-1.656	0.605	0.895	4.182e-45
TIMP2	2.76578e-48	1.93564	0.205	0.005	5.9124e-44
MCAM	4.92701e-48	2.19358	0.2	0.004	1.05325e-43
ALDOA	5.45847e-48	-4.03947	0.027	0.646	1.16686e-43
THY1	2.24978e-47	2.13307	0.238	0.011	4.80936e-43
PLAC9	8.43029e-46	1.88023	0.162	0	1.80214e-41
RPS8	1.00436e-45	-1.57381	0.622	0.901	2.14701e-41
ENO1	1.11861e-45	-2.61103	0.238	0.752	2.39124e-41
TNNC2	1.51473e-45	2.05244	0.168	0.001	3.23804e-41
RPS2	6.6709e-45	-1.44786	0.708	0.93	1.42604e-40
TCF4	1.71719e-43	2.08521	0.216	0.01	3.67084e-39
TMSB10	3.7576e-43	-1.35346	0.876	0.97	8.03261e-39
RPS19	3.98055e-43	-1.30222	0.762	0.949	8.50921e-39
RPL27A	6.22093e-43	-1.61069	0.551	0.858	1.32985e-38
LDHA	6.88841e-43	-2.4934	0.292	0.752	1.47254e-38
RPS25	8.41076e-43	-1.66593	0.546	0.861	1.79797e-38
RPL18A	1.79738e-42	-1.48524	0.681	0.891	3.84225e-38
RPS4X	2.69385e-42	-1.52274	0.643	0.897	5.75865e-38
RPL36A	2.77847e-42	-2.48951	0.222	0.728	5.93954e-38
RGS5	3.34722e-42	2.04015	0.297	0.03	7.15535e-38
MYL9	3.34808e-41	2.20828	0.335	0.047	7.15719e-37
UACA	5.64049e-41	2.08407	0.222	0.013	1.20577e-36
RPL35A	1.16351e-40	-1.57484	0.557	0.863	2.48723e-36
MT1X	1.92015e-40	-4.54361	0.076	0.615	4.1047e-36
GSN	1.73561e-39	1.88283	0.362	0.057	3.71021e-35
A2M	2.57997e-39	2.25735	0.286	0.033	5.5152e-35
RPLP0	2.44961e-38	-1.54386	0.53	0.846	5.23653e-34
IER5L	2.81376e-38	1.62693	0.173	0.006	6.01498e-34
ANGPTL4	4.96105e-38	-4.21388	0	0.542	1.06052e-33
RPS20	1.29273e-37	-1.60004	0.551	0.83	2.76347e-33
RNF213	1.71479e-37	2.07659	0.297	0.039	3.66571e-33
COL6A2	1.77162e-36	2.1067	0.2	0.012	3.78719e-32
RPLP2	2.91202e-36	-1.22199	0.735	0.893	6.22503e-32
RPS5	4.51089e-36	-1.84237	0.416	0.792	9.64292e-32
HSPA1A	7.93726e-36	2.34054	0.314	0.048	1.69675e-31
COL5A2	2.38611e-35	1.56367	0.124	0	5.10079e-31
RPS15A	2.71576e-35	-1.37427	0.573	0.874	5.80547e-31
NKTR	4.60867e-35	1.92869	0.238	0.023	9.85195e-31
RPS3A	5.04571e-35	-1.3219	0.643	0.883	1.07862e-30
COL15A1	5.46419e-35	1.68301	0.13	0.001	1.16808e-30
MYH11	9.41647e-35	1.70877	0.141	0.002	2.01296e-30
RPL11	1.5157e-34	-1.20791	0.73	0.894	3.24011e-30
PALLD	2.01841e-34	1.81215	0.168	0.007	4.31475e-30
ID3	3.40421e-34	1.76075	0.254	0.029	7.27719e-30
COL5A1	7.30715e-34	1.58122	0.119	0	1.56205e-29
RPS18	9.02557e-34	-1.00675	0.892	0.945	1.9294e-29
MIF	1.09743e-33	-2.81913	0.162	0.623	2.34597e-29
DUSP1	4.13278e-33	-1.94372	0.2	0.68	8.83464e-29
COL4A2	7.60086e-33	1.82307	0.178	0.011	1.62484e-28
RPS14	8.08641e-33	-1.06731	0.795	0.922	1.72863e-28
FSTL1	8.8689e-33	1.59458	0.162	0.007	1.8959e-28
COL10A1	2.22915e-32	1.31256	0.114	0	4.76526e-28
MMP2	4.15203e-32	1.50332	0.119	0.001	8.87579e-28
MACF1	8.32639e-32	1.63116	0.211	0.019	1.77993e-27
PDGFRB	8.62033e-32	1.7752	0.141	0.004	1.84277e-27
RPL3	5.09619e-31	-1.12393	0.708	0.915	1.08941e-26
TNNT3	6.77504e-31	1.73338	0.108	0	1.4483e-26
GNAI2	1.08755e-30	1.88995	0.238	0.03	2.32485e-26
RPL13	2.20323e-30	-0.872638	0.93	0.953	4.70984e-26
COL6A1	2.61647e-30	1.9147	0.195	0.017	5.59322e-26
PMEPA1	3.5778e-30	1.66767	0.178	0.013	7.64827e-26
PLVAP	3.78134e-30	2.15146	0.184	0.015	8.08337e-26
MT-ATP6	8.70912e-30	1.58568	0.93	0.715	1.86175e-25
CD24	2.31108e-29	-2.42005	0.151	0.6	4.94039e-25
COL18A1	3.6006e-29	1.86805	0.216	0.025	7.69701e-25
C11orf96	3.81181e-29	1.53439	0.13	0.004	8.1485e-25
RPL38	4.62638e-29	-1.39527	0.519	0.796	9.88982e-25
ID1	4.74758e-29	1.60994	0.184	0.016	1.01489e-24
ITGBL1	5.49995e-29	1.50946	0.119	0.002	1.17572e-24
TPI1	6.30714e-29	-2.07493	0.211	0.637	1.34828e-24
SMOC2	7.34061e-29	1.41163	0.114	0.002	1.5692e-24
MT-CYB	7.37035e-29	1.74715	0.827	0.575	1.57556e-24
AEBP1	2.04525e-28	1.77805	0.265	0.042	4.37212e-24
BCL11B	2.41991e-28	1.57968	0.157	0.01	5.17303e-24
CD81	2.59436e-28	1.99491	0.281	0.05	5.54597e-24
PLEC	2.81638e-28	1.50529	0.151	0.009	6.02057e-24
EEF1A1	3.99227e-28	-0.837911	0.919	0.961	8.53427e-24
AQP1	7.43894e-28	1.89557	0.168	0.013	1.59022e-23
FBN1	8.46032e-28	1.73037	0.124	0.004	1.80856e-23
CCDC80	1.0233e-27	1.35208	0.124	0.004	2.1875e-23
CDK2AP1	1.46517e-27	1.38647	0.108	0.002	3.13209e-23
RNASET2	2.14674e-27	-2.85721	0.049	0.48	4.58908e-23
HSPA1B	2.47113e-27	2.34431	0.2	0.023	5.28253e-23
HSPG2	2.91136e-27	1.81685	0.151	0.01	6.2236e-23
PLIN2	3.6744e-27	-2.94174	0.054	0.482	7.85477e-23
SRRM2	4.19186e-27	1.62144	0.303	0.059	8.96095e-23
PPP1R14B	4.2794e-27	1.73014	0.205	0.025	9.14808e-23
DDIT4	4.56177e-27	-2.67785	0.108	0.532	9.75169e-23
RPS15	1.90834e-26	-1.01478	0.724	0.9	4.07947e-22
TPM4	2.87972e-26	1.77757	0.243	0.039	6.15597e-22
RPS13	3.37617e-26	-1.2813	0.524	0.801	7.21725e-22
RPL35	5.6165e-26	-1.21928	0.616	0.824	1.20064e-21
FLNA	6.71512e-26	1.7786	0.222	0.031	1.43549e-21
MYH9	9.63456e-26	1.75616	0.265	0.048	2.05958e-21
GLS	1.35918e-25	1.45571	0.205	0.026	2.90553e-21
CYB5A	1.45047e-25	-2.82234	0.07	0.48	3.10067e-21
SLFN5	1.73984e-25	1.49771	0.168	0.016	3.71925e-21
SERPINA1	2.02916e-25	-3.10025	0.043	0.457	4.33773e-21
RPS21	2.1612e-25	-1.30771	0.486	0.776	4.62001e-21
STK4	2.44438e-25	1.54509	0.243	0.039	5.22536e-21
TSC22D3	3.15102e-25	-2.29135	0.114	0.534	6.73594e-21
RPS27A	4.31556e-25	-0.916016	0.805	0.901	9.22538e-21
MFGE8	9.25768e-25	1.41278	0.114	0.004	1.97901e-20
ANKRD11	9.94708e-25	1.51219	0.168	0.016	2.12639e-20
VWF	2.81732e-24	1.78927	0.162	0.016	6.02259e-20
MBNL1	4.00633e-24	1.50085	0.216	0.032	8.56433e-20
CALM1	6.20956e-24	1.78784	0.519	0.215	1.32742e-19
LMNA	8.80083e-24	1.53117	0.357	0.094	1.88135e-19
RPL37	9.74905e-24	-1.04784	0.654	0.855	2.08406e-19
RPL9	1.53487e-23	-1.07717	0.681	0.833	3.2811e-19
PDK4	4.54915e-23	-3.21885	0.011	0.389	9.72471e-19
RPS29	5.48068e-23	-1.19401	0.541	0.798	1.17161e-18
ITGB1	7.19791e-23	1.3875	0.384	0.11	1.5387e-18
CCND2	7.72997e-23	1.43194	0.119	0.007	1.65244e-18
RPL5	1.00623e-22	-1.21716	0.53	0.762	2.15101e-18
HILPDA	1.14019e-22	-3.29726	0.011	0.386	2.43739e-18
MT-CO3	1.6789e-22	1.39392	0.87	0.768	3.58898e-18
AAK1	1.76107e-22	1.38094	0.205	0.031	3.76464e-18
MT-ND1	1.78174e-22	1.30618	0.827	0.565	3.80883e-18
PPDPF	2.19912e-21	-2.29272	0.124	0.48	4.70105e-17
WDR82	3.50842e-21	1.06796	0.108	0.006	7.49994e-17
NBEAL1	9.99475e-21	-2.35045	0.043	0.404	2.13658e-16
UBC	1.05903e-20	-1.1622	0.562	0.793	2.26388e-16
CALD1	1.07333e-20	1.62935	0.535	0.235	2.29445e-16
F2R	1.11553e-20	1.42145	0.124	0.01	2.38467e-16
ANKRD12	1.20586e-20	1.63988	0.249	0.053	2.57776e-16
TIMP1	4.3523e-20	1.33613	0.665	0.365	9.30391e-16
JAK1	4.70699e-20	1.30752	0.232	0.047	1.00621e-15
HERC1	6.67298e-20	1.21657	0.103	0.006	1.42648e-15
RHOB	7.06807e-20	-2.23339	0.059	0.418	1.51094e-15
HSP90AA1	1.00581e-19	1.50717	0.524	0.241	2.15012e-15
H1FX	1.02849e-19	1.53931	0.168	0.024	2.19861e-15
ARID1B	1.03723e-19	1.51738	0.13	0.012	2.21728e-15
MT1E	1.1201e-19	-3.21337	0.038	0.377	2.39444e-15
USP34	1.12195e-19	1.48995	0.13	0.012	2.39838e-15
MGST1	1.97726e-19	-2.2983	0.049	0.394	4.22678e-15
MALAT1	2.10197e-19	1.38304	0.962	0.959	4.49338e-15
PRSS23	2.15949e-19	1.71529	0.2	0.036	4.61635e-15
RPL24	3.09012e-19	-1.06496	0.584	0.765	6.60576e-15
BPTF	3.17083e-19	1.16583	0.168	0.024	6.77828e-15
SOD2	3.37793e-19	-2.16255	0.173	0.509	7.22099e-15
KANK2	3.38352e-19	1.14448	0.108	0.007	7.23296e-15
CTDNEP1	3.6956e-19	1.11999	0.124	0.011	7.90009e-15
LIMS1	4.5092e-19	1.42516	0.232	0.05	9.63932e-15
RPS3	1.18767e-18	-0.964484	0.649	0.831	2.53888e-14
IKZF1	1.62879e-18	1.16141	0.119	0.011	3.48187e-14
BNIP3	1.68055e-18	-2.38211	0.054	0.377	3.59252e-14
RPL37A	2.63512e-18	-0.890402	0.692	0.82	5.63309e-14
SMAD7	4.2561e-18	1.30057	0.119	0.011	9.09828e-14
RPS16	4.59377e-18	-0.967429	0.627	0.81	9.82011e-14
PLEKHO1	5.03248e-18	1.35275	0.103	0.007	1.07579e-13
RPL17	6.49195e-18	-2.06492	0.124	0.447	1.38778e-13
MAP4K4	6.66696e-18	0.937995	0.103	0.007	1.4252e-13
MBP	7.8809e-18	1.23041	0.124	0.013	1.6847e-13
ATP2B4	1.14216e-17	1.14549	0.108	0.009	2.4416e-13
IGFBP3	1.40007e-17	-2.39186	0.119	0.448	2.99293e-13
ABHD17A	1.82623e-17	0.976589	0.108	0.009	3.90392e-13
RPL10A	1.96367e-17	-1.03002	0.541	0.76	4.19774e-13
RPS7	3.35317e-17	-0.903296	0.551	0.794	7.16808e-13
HBB	4.46389e-17	-2.91968	0	0.293	9.54247e-13
MEF2C	4.73697e-17	1.16137	0.119	0.012	1.01262e-12
MXD4	5.65792e-17	0.933595	0.13	0.016	1.20949e-12
LRRFIP1	5.66147e-17	1.19957	0.232	0.054	1.21025e-12
CRYAB	6.8447e-17	-0.509267	0.292	0.627	1.46319e-12
CNN2	8.25862e-17	1.30609	0.13	0.016	1.76544e-12
PLS3	1.01807e-16	1.01178	0.114	0.011	2.17633e-12
PHACTR2	1.14236e-16	1.05749	0.114	0.011	2.44203e-12
PNISR	1.23986e-16	1.28818	0.292	0.086	2.65046e-12
TMEM176A	1.26097e-16	-2.21109	0.038	0.337	2.69557e-12
ENG	1.33219e-16	1.31063	0.119	0.013	2.84782e-12
TMC6	2.03592e-16	1.19861	0.103	0.009	4.35218e-12
PURA	2.53315e-16	1.37922	0.135	0.019	5.41511e-12
VCAN	3.12524e-16	1.43493	0.141	0.021	6.68082e-12
HIF1A	3.41731e-16	1.03522	0.151	0.024	7.30518e-12
TOMM7	5.96025e-16	-1.42292	0.249	0.55	1.27412e-11
MYLK	6.41965e-16	1.25145	0.119	0.014	1.37233e-11
LUC7L3	6.44481e-16	1.34943	0.227	0.057	1.37771e-11
RPL27	7.27269e-16	-1.04586	0.459	0.699	1.55468e-11
RPL6	1.0422e-15	-0.899211	0.605	0.792	2.22791e-11
SPTAN1	1.25862e-15	1.04266	0.103	0.01	2.69054e-11
COL6A3	1.66805e-15	1.2258	0.114	0.013	3.56579e-11
EGLN3	1.68781e-15	-2.46767	0	0.269	3.60803e-11
RPS12	1.84663e-15	-0.709803	0.762	0.87	3.94754e-11
NPM1	2.05492e-15	-1.32312	0.324	0.598	4.39279e-11
RPL19	2.10501e-15	-0.667952	0.762	0.874	4.49987e-11
SAMD4B	2.50418e-15	1.18613	0.119	0.015	5.35319e-11
BRI3	2.79797e-15	1.38031	0.265	0.081	5.98122e-11
MT-CO2	3.26429e-15	1.16842	0.832	0.718	6.97807e-11
LAMC1	3.67186e-15	1.32459	0.103	0.011	7.84934e-11
ITGA1	4.42027e-15	1.33935	0.135	0.021	9.44922e-11
BOD1L1	4.68119e-15	1.23826	0.124	0.017	1.0007e-10
NIPBL	5.63661e-15	1.07356	0.103	0.011	1.20494e-10
PABPN1	6.92918e-15	1.07835	0.119	0.016	1.48125e-10
NR2F2	7.94028e-15	1.41812	0.135	0.021	1.69739e-10
TM9SF3	8.39349e-15	0.988109	0.108	0.012	1.79428e-10
SRSF7	9.17269e-15	1.48132	0.276	0.088	1.96085e-10
CDV3	9.7779e-15	1.19572	0.135	0.021	2.09022e-10
ETS1	1.14204e-14	1.14939	0.184	0.04	2.44134e-10
PGK1	1.67418e-14	-1.8276	0.13	0.41	3.57889e-10
ACAP1	1.94994e-14	1.39706	0.168	0.034	4.16839e-10
ITGA4	1.97412e-14	1.11647	0.103	0.011	4.22008e-10
USF2	2.26317e-14	0.936962	0.108	0.013	4.83797e-10
NCK2	2.29314e-14	1.01449	0.103	0.011	4.90205e-10
S100A10	2.32913e-14	-1.24595	0.389	0.637	4.97899e-10
KMT2A	2.90365e-14	1.10419	0.114	0.015	6.20714e-10
EPAS1	3.3106e-14	1.03214	0.157	0.03	7.07707e-10
ISG15	3.39591e-14	1.14678	0.227	0.064	7.25944e-10
COX7C	5.12012e-14	-1.29973	0.351	0.599	1.09453e-09
N4BP2L2	5.14251e-14	1.19349	0.314	0.11	1.09931e-09
KLF2	8.39803e-14	1.1515	0.119	0.017	1.79525e-09
EIF3B	9.21165e-14	0.926127	0.103	0.012	1.96917e-09
ARL4C	9.68974e-14	1.25169	0.13	0.021	2.07138e-09
MLLT6	1.04622e-13	1.00456	0.103	0.012	2.23651e-09
ZFP36L1	1.06041e-13	1.07632	0.405	0.167	2.26683e-09
MAP1B	1.09171e-13	1.09258	0.13	0.021	2.33374e-09
MT-ND3	1.12726e-13	0.836661	0.816	0.621	2.40975e-09
GOLGB1	1.22281e-13	1.39775	0.151	0.03	2.614e-09
ARHGEF1	1.91812e-13	0.982199	0.124	0.02	4.10037e-09
RPL22	2.23822e-13	-0.914155	0.503	0.705	4.78464e-09
HNRNPA1	2.59276e-13	-1.19133	0.33	0.585	5.54255e-09
HELZ	2.6629e-13	1.17988	0.108	0.015	5.69248e-09
CXCR4	2.82023e-13	-1.85401	0.081	0.346	6.02881e-09
MT1F	2.84943e-13	-2.20379	0	0.234	6.09123e-09
ADAR	2.95602e-13	1.33399	0.135	0.025	6.31909e-09
DYNC1H1	3.41293e-13	0.990479	0.114	0.016	7.29581e-09
TMEM176B	4.14897e-13	-1.78822	0.054	0.316	8.86926e-09
BBX	4.30022e-13	1.18573	0.157	0.034	9.19259e-09
ACTR2	4.60951e-13	1.17128	0.211	0.059	9.85374e-09
FAU	5.29649e-13	-0.803176	0.584	0.748	1.13223e-08
PDZK1IP1	5.78937e-13	-2.13706	0.092	0.345	1.23759e-08
PRRC2C	5.93756e-13	1.18509	0.259	0.085	1.26927e-08
UBTF	6.92597e-13	0.939535	0.119	0.019	1.48057e-08
TACC1	7.59867e-13	1.07815	0.151	0.031	1.62437e-08
PCSK7	8.92565e-13	1.19527	0.162	0.036	1.90804e-08
WIPF1	1.02487e-12	0.964992	0.124	0.021	2.19087e-08
RPL8	1.03018e-12	-0.696763	0.724	0.808	2.20221e-08
CAPNS1	1.09592e-12	0.924561	0.146	0.03	2.34275e-08
GNAQ	1.18662e-12	0.977311	0.108	0.016	2.53664e-08
PRRC2B	1.22967e-12	0.903364	0.103	0.014	2.62867e-08
RPS23	1.24675e-12	-0.64229	0.762	0.849	2.66517e-08
EML4	1.36142e-12	1.08032	0.162	0.037	2.9103e-08
RPS26	1.41203e-12	-0.94048	0.514	0.71	3.0185e-08
TTC14	1.46429e-12	0.885522	0.103	0.014	3.13021e-08
RPL12	1.61003e-12	-0.721838	0.659	0.824	3.44176e-08
RPL28	1.74758e-12	-0.637909	0.795	0.864	3.7358e-08
MARCKS	1.94973e-12	1.24968	0.211	0.061	4.16795e-08
TGFBI	2.10479e-12	-2.21368	0.059	0.304	4.4994e-08
LRP1	2.14938e-12	1.09537	0.108	0.016	4.59473e-08
ACTG1	2.79106e-12	0.86333	0.703	0.485	5.96645e-08
QKI	3.01198e-12	1.00343	0.108	0.016	6.43871e-08
LASP1	3.02967e-12	1.06862	0.13	0.025	6.47653e-08
PPP1R12A	3.06675e-12	1.0272	0.135	0.026	6.5558e-08
ARID4A	3.16918e-12	1.05756	0.103	0.015	6.77477e-08
TMEM248	3.61412e-12	0.871831	0.108	0.016	7.72591e-08
PRPF40A	6.13978e-12	1.02136	0.178	0.046	1.3125e-07
ARGLU1	6.14304e-12	1.25279	0.211	0.062	1.3132e-07
ARPC2	6.15404e-12	0.877736	0.373	0.162	1.31555e-07
MYO1F	6.74826e-12	1.00788	0.114	0.019	1.44257e-07
SYNE2	6.86263e-12	1.25298	0.178	0.047	1.46703e-07
CCNL2	9.74383e-12	1.02245	0.103	0.016	2.08294e-07
GCC2	9.95988e-12	1.30576	0.222	0.071	2.12912e-07
DDT	1.12368e-11	-1.84784	0.011	0.223	2.40209e-07
ROCK1	1.2912e-11	1.19913	0.146	0.033	2.76019e-07
JPX	1.3957e-11	1.00729	0.114	0.02	2.98359e-07
ZFP36	1.47705e-11	-1.65787	0.135	0.381	3.1575e-07
HTRA1	1.52121e-11	1.12899	0.151	0.035	3.2519e-07
FXYD2	1.61492e-11	-2.12371	0.049	0.276	3.45221e-07
S100A4	1.7734e-11	1.05126	0.476	0.258	3.79099e-07
LPP	2.71317e-11	1.37885	0.162	0.042	5.79993e-07
RPS24	2.98888e-11	-0.65714	0.768	0.833	6.38932e-07
PTEN	3.13934e-11	1.02052	0.114	0.021	6.71098e-07
MSN	3.16651e-11	1.23154	0.211	0.067	6.76904e-07
AKAP9	3.66612e-11	1.16376	0.184	0.052	7.83706e-07
BRD2	3.92638e-11	0.946203	0.151	0.036	8.39343e-07
NRP1	4.02157e-11	0.995273	0.114	0.021	8.5969e-07
APOC1	4.07062e-11	-1.8748	0.032	0.251	8.70176e-07
SNHG8	4.08117e-11	-1.5159	0.13	0.366	8.72433e-07
HNRNPU	4.30286e-11	1.12815	0.281	0.111	9.19823e-07
C19orf33	4.48417e-11	-2.12663	0	0.197	9.58582e-07
AHNAK	5.43567e-11	1.19799	0.249	0.089	1.16198e-06
MSI2	5.57215e-11	1.04088	0.103	0.017	1.19116e-06
IGFBP5	6.14865e-11	0.838312	0.162	0.041	1.3144e-06
PAK2	6.17646e-11	0.917352	0.157	0.039	1.32034e-06
LGMN	6.63383e-11	1.42866	0.119	0.024	1.41811e-06
BIRC6	6.7662e-11	0.977139	0.103	0.017	1.44641e-06
DDX24	6.93078e-11	1.00323	0.222	0.072	1.48159e-06
SEC61G	7.02101e-11	-1.34128	0.168	0.409	1.50088e-06
CLTC	7.52935e-11	0.984521	0.114	0.021	1.60955e-06
DEFB1	1.07957e-10	-2.72096	0.005	0.199	2.3078e-06
PTP4A2	1.1459e-10	0.924937	0.173	0.048	2.44958e-06
TGFBR2	1.22361e-10	0.985675	0.108	0.02	2.61571e-06
KRT18	1.55392e-10	-1.45798	0.114	0.344	3.32182e-06
SKIL	1.57781e-10	0.999357	0.13	0.029	3.37288e-06
MYCBP2	1.6813e-10	1.003	0.103	0.018	3.59411e-06
PKN1	2.25958e-10	0.738497	0.103	0.018	4.8303e-06
RPL15	2.48578e-10	-0.675856	0.6	0.783	5.31385e-06
CCDC85B	2.53278e-10	1.06809	0.168	0.047	5.41432e-06
TLN1	2.68853e-10	1.035	0.162	0.044	5.74727e-06
ZFAS1	2.72925e-10	-1.1779	0.281	0.502	5.83432e-06
PCMTD1	3.02452e-10	1.06083	0.146	0.037	6.46553e-06
KMT2E	3.14158e-10	1.04236	0.168	0.048	6.71576e-06
NEMF	3.53554e-10	0.987942	0.114	0.023	7.55793e-06
YPEL3	3.62829e-10	0.827136	0.124	0.027	7.75619e-06
NOL3	3.63853e-10	-1.71016	0.016	0.209	7.77809e-06
LIMA1	3.70472e-10	1.22756	0.108	0.021	7.91958e-06
ADD1	4.05639e-10	0.845148	0.114	0.023	8.67134e-06
PRPF4B	4.13991e-10	1.09473	0.146	0.038	8.84989e-06
CA9	4.29449e-10	-1.90543	0	0.18	9.18034e-06
HNRNPD	4.54653e-10	1.03805	0.141	0.035	9.71912e-06
GIMAP7	4.70504e-10	0.952343	0.103	0.019	1.0058e-05
MT3	4.77494e-10	-2.10409	0	0.179	1.02074e-05
HINT1	5.85033e-10	-1.11177	0.265	0.489	1.25062e-05
SEC31A	6.16805e-10	0.920708	0.124	0.028	1.31854e-05
HBA2	6.5581e-10	-2.09057	0	0.176	1.40193e-05
HNRNPAB	7.18832e-10	0.821005	0.124	0.028	1.53665e-05
ACTN4	7.29981e-10	0.992418	0.195	0.062	1.56048e-05
CELF1	7.30492e-10	0.962181	0.108	0.021	1.56157e-05
LINC01320	7.31842e-10	-1.93267	0.027	0.219	1.56446e-05
RPS11	7.81757e-10	-0.722965	0.611	0.733	1.67116e-05
SYNE1	7.83199e-10	0.837902	0.108	0.021	1.67424e-05
WDR83OS	8.09754e-10	-1.74867	0	0.175	1.73101e-05
EIF3E	9.76062e-10	-1.35824	0.13	0.354	2.08653e-05
NCOA7	1.0963e-09	0.907915	0.108	0.022	2.34355e-05
TMEM258	1.10283e-09	-1.46765	0.097	0.307	2.35752e-05
PTPRC	1.22397e-09	1.23263	0.211	0.074	2.61649e-05
TERF2IP	1.28308e-09	0.92972	0.168	0.05	2.74285e-05
ODF2L	1.29475e-09	0.862087	0.119	0.026	2.76779e-05
SF3B1	1.39234e-09	0.826796	0.184	0.057	2.97641e-05
CD68	1.68658e-09	-1.60433	0	0.169	3.60541e-05
SPTBN1	1.81178e-09	1.13985	0.135	0.034	3.87305e-05
CD2	2.05758e-09	1.2888	0.173	0.054	4.39849e-05
NEAT1	2.06101e-09	1.33643	0.611	0.444	4.40582e-05
RBMS1	2.0752e-09	0.967584	0.103	0.021	4.43616e-05
FOXP1	2.12306e-09	0.875707	0.157	0.044	4.53846e-05
SLC25A6	2.15865e-09	-1.10066	0.222	0.443	4.61455e-05
RPL18	2.21189e-09	-0.706605	0.627	0.755	4.72835e-05
SNRPD2	2.26357e-09	-1.13354	0.146	0.376	4.83882e-05
PECAM1	2.50914e-09	1.08648	0.103	0.021	5.36379e-05
ATP1B1	2.51181e-09	-1.49756	0.124	0.336	5.36949e-05
ZNF90	2.83785e-09	-1.59012	0.016	0.194	6.06648e-05
NR3C1	3.01111e-09	0.930854	0.146	0.04	6.43685e-05
ADM	3.46375e-09	-1.95736	0.011	0.18	7.40447e-05
PFDN5	3.4777e-09	-0.877293	0.449	0.623	7.43427e-05
FKBP2	3.48984e-09	-1.66997	0	0.163	7.46023e-05
RBM39	3.80249e-09	1.08918	0.286	0.128	8.12859e-05
CENPC	4.17154e-09	0.896159	0.103	0.021	8.91749e-05
JMJD1C	4.5826e-09	1.17475	0.119	0.029	9.79623e-05
RBP5	5.27224e-09	-1.72447	0	0.16	0.000112705
RSF1	5.53208e-09	0.951699	0.135	0.036	0.000118259
PSMA3	5.54571e-09	0.878774	0.168	0.053	0.000118551
HDLBP	5.81606e-09	1.10832	0.13	0.034	0.00012433
CTSZ	7.32525e-09	1.09969	0.114	0.027	0.000156592
BNIP3L	7.72145e-09	-1.3496	0.065	0.257	0.000165062
G3BP1	9.04032e-09	0.866277	0.119	0.03	0.000193255
FABP6	9.75166e-09	-1.55283	0	0.155	0.000208461
MIER1	1.05665e-08	0.944613	0.114	0.027	0.000225879
FAM107B	1.08828e-08	0.875704	0.13	0.034	0.000232641
ARHGDIA	1.14784e-08	0.949712	0.205	0.076	0.000245375
ARHGAP29	1.16826e-08	1.14521	0.124	0.033	0.000249739
GNB1	1.16862e-08	0.940152	0.157	0.048	0.000249817
NACA	1.24984e-08	-0.684686	0.562	0.71	0.000267179
HMGB1	1.46325e-08	0.876261	0.53	0.331	0.000312799
IQGAP1	1.4743e-08	0.996626	0.151	0.046	0.000315161
GLRX	1.56247e-08	-1.32878	0.081	0.275	0.00033401
NBL1	1.60392e-08	0.928375	0.103	0.023	0.000342871
S100A9	1.61847e-08	-1.83527	0.027	0.194	0.000345981
RPL23	1.67485e-08	-0.689876	0.53	0.687	0.000358034
C5orf46	1.77632e-08	-1.64542	0.005	0.161	0.000379723
MRPL41	1.87308e-08	0.953365	0.162	0.053	0.000400408
PRPF38B	1.89854e-08	1.152	0.157	0.05	0.00040585
BCLAF1	2.11233e-08	0.994871	0.146	0.044	0.000451554
YY1	2.90926e-08	0.818405	0.13	0.036	0.000621912
MIR4458HG	3.10517e-08	-1.40052	0.005	0.157	0.000663792
LRRC75A	3.32317e-08	-1.75049	0.016	0.173	0.000710394
FNBP4	3.5278e-08	0.888937	0.108	0.026	0.000754138
AP2B1	3.737e-08	0.769389	0.119	0.031	0.000798858
ZNF106	3.78081e-08	0.859178	0.103	0.024	0.000808224
LGALS2	3.80974e-08	-1.5202	0.005	0.154	0.000814407
UQCRB	4.26834e-08	-0.913512	0.335	0.523	0.000912443
RGS1	4.39663e-08	-1.28685	0.081	0.267	0.000939868
LYZ	4.581e-08	-1.76358	0.076	0.256	0.000979281
KTN1	5.05943e-08	0.714861	0.232	0.095	0.00108155
ACTN1	5.08236e-08	0.923801	0.162	0.054	0.00108646
UBR4	5.4304e-08	-1.3131	0.011	0.162	0.00116086
CP	6.27334e-08	-1.7453	0.005	0.15	0.00134105
PJA2	6.42495e-08	0.79013	0.103	0.025	0.00137346
UQCRQ	6.96193e-08	-1.30394	0.173	0.358	0.00148825
TCEA3	7.35275e-08	-1.29996	0.027	0.186	0.0015718
SAA1	8.26089e-08	-4.92789	0.011	0.155	0.00176593
CSRP1	8.31531e-08	0.935276	0.119	0.033	0.00177756
MYL6	9.10855e-08	0.635371	0.708	0.5	0.00194713
EIF4EBP1	1.04687e-07	-1.55953	0.043	0.2	0.0022379
RBM25	1.10699e-07	1.12149	0.13	0.039	0.00236642
RNASE1	1.13774e-07	1.14774	0.103	0.025	0.00243215
ZEB2	1.1837e-07	0.990562	0.114	0.03	0.0025304
UBA52	1.19422e-07	-0.678194	0.568	0.7	0.00255288
BRD4	1.2239e-07	0.911183	0.103	0.025	0.00261633
RRBP1	1.25053e-07	0.96764	0.151	0.05	0.00267325
BTF3	1.30712e-07	-0.920739	0.378	0.538	0.00279423
HSPB1	1.39994e-07	-0.812522	0.357	0.553	0.00299265
RPL4	1.52419e-07	-0.760939	0.4	0.585	0.00325826
TXNL4A	1.55041e-07	0.635688	0.124	0.036	0.00331432
S100A8	1.74212e-07	-1.67698	0.011	0.152	0.00372412
CST3	1.87314e-07	0.664002	0.492	0.305	0.00400421
RPS10	1.90688e-07	-0.808624	0.411	0.578	0.00407634
ATRX	1.9279e-07	0.889811	0.151	0.051	0.00412126
ERICH1	1.95111e-07	0.77278	0.103	0.026	0.00417089
MT1G	1.97188e-07	-1.98784	0	0.13	0.00421529
CNDP2	2.1401e-07	-1.38637	0.038	0.191	0.0045749
BHMT	2.17565e-07	-1.36472	0	0.13	0.00465088
PNN	2.20682e-07	0.8227	0.135	0.043	0.00471752
APBB1IP	2.51602e-07	0.823463	0.119	0.034	0.00537851
FOS	2.78383e-07	-1.01154	0.243	0.435	0.00595099
ILF3	2.82601e-07	0.741144	0.119	0.034	0.00604116
GSTA2	2.92011e-07	-1.61301	0	0.127	0.00624232
MTRNR2L8	2.92012e-07	-1.80484	0	0.127	0.00624234
SPP1	3.74155e-07	0.873249	0.622	0.413	0.00799832
TIPARP	3.95042e-07	-1.42251	0.005	0.135	0.00844482
EVL	4.00599e-07	0.769694	0.162	0.058	0.00856361
HLA-DRB5	4.02818e-07	-1.78212	0.011	0.144	0.00861104
AKAP13	4.29299e-07	0.895926	0.146	0.05	0.00917712
EIF4A1	4.33585e-07	-1.37035	0.027	0.171	0.00926874
NDUFV2	5.28525e-07	-1.31096	0.049	0.199	0.0112983
ZNF292	5.28623e-07	0.897266	0.108	0.03	0.0113004
CLU	5.48623e-07	-0.992935	0.232	0.429	0.0117279
HLA-E	5.7988e-07	0.604236	0.427	0.257	0.0123961
MPHOSPH8	6.35337e-07	0.721232	0.189	0.076	0.0135816
PNRC1	6.53183e-07	-0.945849	0.157	0.346	0.0139631
COMMD6	6.54548e-07	-0.9356	0.184	0.376	0.0139923
WASF2	6.65498e-07	0.960724	0.178	0.071	0.0142263
ADIRF	6.68282e-07	-1.26112	0.297	0.454	0.0142859
CD44	7.17699e-07	0.948881	0.168	0.064	0.0153422
UGT2B7	7.4392e-07	-1.33725	0.011	0.138	0.0159028
ARPC5	7.44242e-07	0.718611	0.27	0.131	0.0159097
FNDC3B	7.51418e-07	0.939632	0.13	0.043	0.0160631
SLC16A3	7.81828e-07	-1.42957	0.032	0.172	0.0167131
UBE3A	8.68803e-07	0.825691	0.108	0.031	0.0185724
HP1BP3	9.73891e-07	0.833852	0.178	0.071	0.0208189
NDUFB4	1.01154e-06	-1.09965	0.178	0.346	0.0216237
DUSP23	1.03527e-06	-1.18073	0.081	0.24	0.022131
RARRES2	1.06146e-06	-0.983229	0.189	0.374	0.0226908
EIF1	1.11491e-06	-0.492366	0.638	0.758	0.0238334
DARS	1.14588e-06	-1.15897	0.054	0.204	0.0244955
IRF1	1.24366e-06	0.568582	0.13	0.042	0.0265857
KRT8	1.25641e-06	-1.14661	0.141	0.309	0.0268582
TMEM91	1.2976e-06	-1.21738	0.005	0.124	0.0277388
ARID4B	1.42468e-06	0.780271	0.13	0.043	0.0304554
C9orf16	1.43687e-06	0.842522	0.162	0.063	0.030716
XIST	1.51774e-06	-1.81612	0	0.113	0.0324447
TMSB4X	1.61176e-06	0.257069	0.924	0.87	0.0344547
SMIM14	1.63626e-06	0.866162	0.119	0.039	0.0349783
SAA2	1.67057e-06	-3.62087	0	0.112	0.0357118
IFI27	1.71409e-06	1.13167	0.314	0.177	0.0366421
PPIG	1.78684e-06	0.839523	0.173	0.07	0.0381973
RPL30	2.27214e-06	-0.393058	0.73	0.798	0.0485715
ST13	2.30027e-06	-1.05797	0.151	0.317	0.0491729
TOP1	2.48106e-06	0.703006	0.157	0.061	0.0530377
DHX36	2.50127e-06	0.930742	0.114	0.036	0.0534696
HPCAL1	2.56831e-06	-1.19948	0.043	0.18	0.0549028
HNRNPA2B1	2.57076e-06	0.760312	0.395	0.244	0.0549552
ZNF207	2.58504e-06	0.883911	0.135	0.048	0.0552605
GNG11	2.80656e-06	0.910631	0.27	0.145	0.0599959
SOD3	2.8506e-06	0.703507	0.114	0.036	0.0609373
TGOLN2	3.2276e-06	0.73093	0.13	0.045	0.0689964
NAT8	3.2602e-06	-1.59484	0	0.107	0.0696933
RAD21	3.27475e-06	0.885804	0.103	0.031	0.0700043
EIF4G2	3.28518e-06	0.767355	0.254	0.129	0.0702273
LOX	3.33902e-06	-1.35029	0.016	0.136	0.0713782
FUS	3.49542e-06	0.964177	0.222	0.107	0.0747215
FYN	3.58654e-06	0.83748	0.103	0.031	0.0766695
GNG12	3.65624e-06	0.676474	0.103	0.031	0.0781595
NDRG1	3.90621e-06	-1.15517	0.049	0.187	0.083503
CHD9	4.34618e-06	0.778087	0.124	0.043	0.0929082
NUCKS1	4.53582e-06	0.79094	0.297	0.164	0.0969623
SERPINH1	4.6441e-06	0.726336	0.114	0.037	0.0992769
EWSR1	4.78948e-06	0.743196	0.135	0.049	0.102385
DDX46	4.96715e-06	0.733996	0.151	0.059	0.106183
PDCD4	5.02572e-06	0.52036	0.146	0.054	0.107435
PKM	6.40744e-06	-0.753494	0.259	0.448	0.136972
HNRNPR	6.52202e-06	0.688892	0.141	0.053	0.139421
OCIAD2	6.87629e-06	-1.08697	0.103	0.245	0.146994
MYL12A	7.5677e-06	0.704746	0.378	0.238	0.161775
MAF	7.63695e-06	0.840815	0.114	0.039	0.163255
RAC2	7.86483e-06	0.611287	0.103	0.032	0.168126
PHLDA3	8.01227e-06	0.740446	0.108	0.035	0.171278
LCP1	9.49309e-06	0.806365	0.124	0.045	0.202934
ERRFI1	1.01269e-05	-1.23375	0.032	0.153	0.216482
CORO1A	1.01813e-05	0.755659	0.162	0.068	0.217646
DYNC1LI2	1.02173e-05	0.703747	0.103	0.033	0.218414
MIDN	1.06681e-05	0.731805	0.108	0.036	0.228053
EIF5	1.13078e-05	0.728849	0.173	0.075	0.241726
REG1A	1.17479e-05	-2.14697	0.005	0.106	0.251136
PHF3	1.20685e-05	0.895194	0.103	0.034	0.257989
CCDC12	1.27145e-05	0.671772	0.103	0.034	0.271798
NMB	1.29789e-05	-1.61457	0.005	0.104	0.27745
GATM	1.37465e-05	-0.981488	0.022	0.133	0.293859
BBOX1	1.44391e-05	-1.04431	0.005	0.104	0.308664
TMEM256	1.48916e-05	-1.07457	0.059	0.184	0.318337
SRSF10	1.52131e-05	0.803116	0.151	0.063	0.325211
PAPOLA	1.58196e-05	0.78751	0.146	0.06	0.338175
TFPI	1.60284e-05	-1.06996	0.038	0.157	0.342638
GNG5	1.79085e-05	-1.13906	0.065	0.191	0.382829
SFPQ	1.82791e-05	0.769868	0.141	0.057	0.390752
STK17B	1.87987e-05	0.653001	0.141	0.056	0.40186
PBXIP1	1.96933e-05	0.834515	0.103	0.034	0.420984
LY6E	2.03847e-05	-1.08594	0.081	0.213	0.435763
IL32	2.05203e-05	-0.66463	0.232	0.414	0.438662
GSTP1	2.06543e-05	-0.571146	0.303	0.459	0.441526
SUPT4H1	2.08034e-05	-1.01445	0.005	0.101	0.444715
SNX10	2.18167e-05	-1.13029	0.038	0.151	0.466376
PRR13	2.41976e-05	-0.954622	0.065	0.192	0.517272
SF1	2.53674e-05	0.644063	0.13	0.05	0.542278
SNX6	2.5979e-05	0.684033	0.173	0.079	0.555354
SON	2.60394e-05	0.743357	0.259	0.143	0.556644
TCF25	2.79037e-05	0.742555	0.2	0.098	0.596497
KPNB1	2.92944e-05	0.868034	0.13	0.052	0.626227
ZBTB20	3.04924e-05	0.684484	0.124	0.048	0.651836
TSPAN1	3.32305e-05	-1.05836	0.016	0.116	0.710369
MRPL23	3.55114e-05	-1.03617	0.043	0.157	0.759126
CRIP2	3.55204e-05	0.970106	0.146	0.064	0.759319
BLVRB	3.56019e-05	-0.984716	0.081	0.209	0.761062
EIF3A	3.87791e-05	0.772562	0.141	0.059	0.828982
NDUFC1	3.91783e-05	-1.08082	0.184	0.317	0.837515
TUBA1A	4.04722e-05	0.472427	0.276	0.152	0.865175
TNRC6B	4.10741e-05	0.592106	0.162	0.071	0.87804
MTPN	4.20699e-05	0.533198	0.108	0.039	0.899327
C11orf54	4.41876e-05	-1.10564	0.032	0.139	0.944599
PGAM1	4.58028e-05	-1.12799	0.151	0.282	0.979126
PTMS	4.81307e-05	0.675435	0.292	0.171	1
CAPN2	4.95601e-05	0.687664	0.124	0.049	1
DUT	5.54196e-05	0.616811	0.13	0.053	1
KHK	5.65077e-05	-1.09262	0.016	0.109	1
TMED2	5.72737e-05	-1.02802	0.081	0.203	1
HLA-F	5.94633e-05	0.660929	0.146	0.063	1
ANAPC16	6.02896e-05	-0.973269	0.141	0.27	1
PAFAH1B1	6.11855e-05	0.678156	0.103	0.037	1
ZFP36L2	6.3759e-05	0.510645	0.308	0.182	1
EIF5A	6.80456e-05	-1.23886	0.124	0.249	1
MT-ND5	7.45174e-05	0.538566	0.438	0.304	1
RPL14	8.00029e-05	-0.456744	0.595	0.699	1
NFIA	9.01759e-05	0.768942	0.135	0.058	1
H2AFV	9.02127e-05	0.694016	0.135	0.057	1
PDLIM2	9.03804e-05	0.458155	0.119	0.047	1
PPP1R2	9.80277e-05	0.573306	0.114	0.044	1
PCM1	0.000102183	0.708869	0.108	0.042	1
FAM133B	0.000104087	0.585721	0.103	0.038	1
RASSF4	0.000104476	-0.764483	0.043	0.152	1
RHOA	0.000104833	0.58509	0.254	0.145	1
ESD	0.000110203	-0.937964	0.103	0.223	1
NFIC	0.000115193	0.596809	0.141	0.062	1
AK2	0.000115859	-1.07921	0.038	0.136	1
BABAM1	0.00011828	0.417767	0.108	0.041	1
SRSF11	0.000123268	0.669276	0.162	0.077	1
UQCRC1	0.00012616	0.5222	0.108	0.042	1
VEGFA	0.000127298	-1.27801	0.038	0.137	1
SOD1	0.000135583	-0.742635	0.2	0.337	1
COX6A1	0.000151311	-0.845901	0.211	0.347	1
DAB2	0.000154578	-1.03609	0.07	0.18	1
MZT2A	0.000173384	-0.892959	0.097	0.212	1
ARL6IP5	0.000177991	0.701467	0.173	0.087	1
TTC3	0.000186384	0.726158	0.119	0.05	1
RGCC	0.00018739	0.753965	0.141	0.065	1
NFKBIA	0.000189941	-0.858951	0.13	0.258	1
TXN	0.000193373	-0.936985	0.232	0.358	1
SRGN	0.000196457	-1.16928	0.141	0.259	1
NHP2	0.000199009	-0.868333	0.065	0.171	1
SPINT2	0.000202402	-0.989017	0.076	0.185	1
GPBP1	0.000209237	0.729318	0.146	0.069	1
LSM7	0.000211181	0.599192	0.173	0.088	1
SERINC1	0.000221696	0.79446	0.103	0.041	1
VKORC1	0.000222479	-0.893106	0.086	0.199	1
DCTN2	0.000231959	0.720214	0.114	0.048	1
PICALM	0.00023235	0.724136	0.103	0.041	1
ZRANB2	0.00023348	0.735719	0.13	0.058	1
CCNL1	0.000234231	0.539369	0.13	0.057	1
C1orf122	0.000241119	0.744089	0.114	0.048	1
CORO1B	0.000241338	0.541042	0.103	0.04	1
RSL1D1	0.000243394	-0.798404	0.065	0.17	1
H2AFY	0.000253232	0.700966	0.146	0.071	1
PRDX6	0.000253343	-0.849003	0.151	0.269	1
PCNP	0.000263564	-0.858577	0.076	0.184	1
DDX5	0.000266617	0.332222	0.519	0.367	1
YWHAB	0.000267556	0.717455	0.249	0.15	1
KIF5B	0.000273821	0.715752	0.103	0.041	1
HNRNPA3	0.000274241	0.537172	0.211	0.115	1
SSR2	0.000287943	-0.781337	0.114	0.233	1
CHURC1	0.000294339	0.550565	0.135	0.062	1
HSP90AB1	0.000295214	-0.712848	0.335	0.458	1
RSRP1	0.000296506	0.82511	0.146	0.071	1
CRYZ	0.000299464	-0.81615	0.032	0.122	1
CNIH4	0.000311984	-0.701461	0.022	0.107	1
TMEM205	0.000319334	-0.869938	0.043	0.137	1
ANXA11	0.000329784	0.568821	0.162	0.081	1
UQCR11	0.000341216	-0.780142	0.227	0.349	1
DEK	0.00034217	0.565161	0.189	0.1	1
TMCC1	0.000358147	-0.738479	0.022	0.105	1
PABPC4	0.000375025	0.753773	0.103	0.043	1
ZNF428	0.000376372	0.495965	0.124	0.056	1
RSL24D1	0.000380143	-0.739654	0.108	0.222	1
IVNS1ABP	0.000393512	0.602709	0.119	0.053	1
SNHG25	0.000398622	-1.44587	0.043	0.132	1
RAP1B	0.000402094	0.559451	0.162	0.082	1
HIST1H4C	0.000418143	0.690969	0.103	0.043	1
MAP1LC3B	0.000435537	0.484426	0.168	0.085	1
SNRPE	0.000450422	-0.817372	0.086	0.193	1
HADHB	0.000451316	0.494802	0.151	0.075	1
SERF2	0.000459611	0.421321	0.643	0.533	1
SNRNP70	0.000463777	0.537043	0.119	0.053	1
C12orf75	0.000466847	-0.696677	0.027	0.11	1
NAP1L1	0.000507551	-0.561873	0.232	0.371	1
TBCA	0.000512965	-0.738109	0.211	0.328	1
TRAPPC2L	0.000522602	-0.858881	0.043	0.131	1
LAPTM4A	0.000542269	-0.745052	0.178	0.302	1
RPS9	0.000549619	-0.366861	0.719	0.753	1
RNF181	0.000558916	-0.813201	0.13	0.24	1
STOM	0.000562941	0.831381	0.124	0.059	1
VAMP8	0.000582782	-0.849017	0.124	0.233	1
PFKP	0.000584246	-0.752509	0.076	0.177	1
YWHAE	0.000590307	-0.737425	0.168	0.287	1
RABAC1	0.000617853	0.578653	0.227	0.134	1
EID1	0.000638592	0.61321	0.292	0.194	1
ARL6IP4	0.000660052	-0.913693	0.086	0.186	1
XRCC5	0.000691888	0.454994	0.13	0.061	1
PPM1G	0.000694842	0.614284	0.114	0.051	1
RALBP1	0.000697866	0.576078	0.114	0.051	1
PDLIM1	0.000699327	-0.712557	0.103	0.208	1
BIRC3	0.000729447	-0.973607	0.081	0.179	1
SP100	0.000739042	0.733541	0.124	0.059	1
FAM162A	0.000745009	-1.13748	0.092	0.184	1
P4HB	0.000751719	-0.829673	0.157	0.272	1
TYROBP	0.000752974	-0.737613	0.065	0.162	1
YTHDC1	0.000782853	0.653244	0.103	0.044	1
S100A1	0.000784863	-1.04425	0.07	0.162	1
ARPP19	0.000819951	0.37424	0.124	0.058	1
EPS8	0.00083455	0.854405	0.103	0.046	1
CALCOCO2	0.000859478	0.483286	0.119	0.055	1
CAV1	0.000886248	-0.569268	0.162	0.281	1
ARF3	0.000916893	0.58713	0.103	0.045	1
LEPROT	0.000924768	0.495511	0.146	0.074	1
ANXA4	0.000934405	-0.858215	0.162	0.268	1
RPS27L	0.000960811	-0.718121	0.346	0.445	1
BST2	0.000976714	-0.776749	0.103	0.205	1
ID2	0.000982754	-0.86668	0.124	0.227	1
PLOD2	0.000996538	-0.882912	0.054	0.142	1
RAB2A	0.00101529	0.565626	0.205	0.12	1
FCER1G	0.00102073	-0.976382	0.038	0.117	1
CCND1	0.0010717	-0.944576	0.097	0.194	1
CD151	0.00110533	-0.687254	0.13	0.238	1
SCAF11	0.00117443	0.592204	0.146	0.075	1
SLC25A5	0.00117893	0.601408	0.2	0.117	1
ORMDL1	0.00119625	0.683041	0.108	0.05	1
JUNB	0.00121649	-0.685501	0.319	0.415	1
MPG	0.00122136	0.485881	0.114	0.053	1
C6orf62	0.00123859	0.510625	0.114	0.053	1
MRPL55	0.00126938	-0.739513	0.032	0.108	1
CD37	0.00126995	0.535157	0.108	0.049	1
NDUFB9	0.00133116	-0.804254	0.081	0.173	1
GABARAPL2	0.00133425	0.438767	0.2	0.116	1
NME1	0.00134477	-0.847478	0.038	0.114	1
MTDH	0.00140727	0.49909	0.173	0.096	1
EEF2	0.00144969	-0.535684	0.427	0.511	1
PEBP1	0.00146474	-0.452776	0.243	0.372	1
VDAC1	0.00148219	-0.681253	0.124	0.23	1
MRPL51	0.00150496	-0.692615	0.114	0.214	1
SQSTM1	0.00153441	0.604117	0.216	0.135	1
MYL12B	0.00153516	0.531081	0.427	0.333	1
MT-ND4	0.00159166	0.287697	0.805	0.774	1
ROMO1	0.00161297	-0.617645	0.124	0.226	1
HSPA5	0.00168308	0.535495	0.184	0.105	1
CUTA	0.00169715	-0.616077	0.119	0.221	1
SRSF4	0.00170158	0.524	0.124	0.062	1
CTSC	0.00171228	0.56195	0.119	0.058	1
SERINC3	0.00171971	0.649133	0.103	0.048	1
AP3S1	0.00178813	-0.828849	0.049	0.127	1
RNF5	0.00188289	-0.691028	0.054	0.135	1
CAP1	0.00193092	0.651402	0.173	0.101	1
CRYL1	0.00211635	-0.756169	0.038	0.11	1
SH3BGRL3	0.00214149	0.475503	0.351	0.25	1
EIF6	0.00219147	-0.67011	0.059	0.141	1
HERPUD1	0.00227501	-0.691221	0.081	0.169	1
TIMM13	0.00231139	-0.892919	0.07	0.15	1
ECH1	0.00236839	-0.719731	0.124	0.217	1
NDUFS5	0.00246137	-0.530378	0.308	0.415	1
NCL	0.00248545	0.517156	0.168	0.096	1
SUMO1	0.00252762	-0.841564	0.086	0.171	1
ACAA2	0.00254286	-0.760035	0.059	0.138	1
LSM5	0.0025449	-0.732238	0.059	0.139	1
NFIB	0.002627	0.595836	0.124	0.064	1
LSM8	0.00269162	0.440432	0.13	0.067	1
GGNBP2	0.00276574	0.588256	0.119	0.061	1
YME1L1	0.00283296	0.522161	0.108	0.053	1
YWHAQ	0.00287095	-0.615486	0.097	0.189	1
CD99	0.00297025	0.493484	0.211	0.13	1
RTF1	0.00298023	0.568195	0.13	0.068	1
PIN4	0.0030247	-0.847592	0.049	0.121	1
STAT3	0.00317809	0.579065	0.114	0.057	1
CSNK2B	0.00339767	-0.751427	0.059	0.135	1
MRPL34	0.00341877	0.459554	0.108	0.053	1
ATRAID	0.00357135	-0.738675	0.081	0.162	1
SNRPG	0.00358037	-0.649133	0.092	0.175	1
RPL32	0.00359452	-0.270894	0.8	0.829	1
RSRC2	0.00361716	0.4942	0.168	0.097	1
MDM4	0.00366193	0.542821	0.119	0.061	1
DPP7	0.00370462	0.598743	0.141	0.079	1
UFC1	0.00389963	-0.646428	0.086	0.17	1
SLC17A3	0.00395474	-0.740817	0.049	0.121	1
GDI2	0.00416882	-0.679858	0.086	0.168	1
PSME1	0.00418387	-0.608898	0.157	0.255	1
PGRMC1	0.00419854	-0.775415	0.07	0.147	1
APP	0.00423066	0.736567	0.173	0.107	1
CD46	0.004286	0.533482	0.108	0.054	1
ATP6V1F	0.00429268	-0.541859	0.114	0.201	1
SH3BGRL	0.0046225	0.447844	0.173	0.103	1
TPR	0.004648	0.498628	0.114	0.058	1
KLF6	0.00473638	-0.66915	0.216	0.315	1
RPSA	0.00481051	-0.439324	0.449	0.566	1
TUBB	0.00495463	-0.725192	0.151	0.246	1
EPB41L4A-AS1	0.00504256	-0.885633	0.065	0.135	1
MT-CO1	0.0051589	0.294188	0.843	0.834	1
CIRBP	0.00537608	-0.547793	0.222	0.318	1
CFAP36	0.00545131	-0.594253	0.054	0.125	1
RAB10	0.00550346	0.289896	0.119	0.062	1
ACP1	0.00552112	-0.722193	0.059	0.129	1
RBPMS	0.00559728	-0.572929	0.054	0.125	1
PSMA7	0.00592105	-0.47585	0.195	0.293	1
TXNIP	0.00598271	-0.633593	0.324	0.421	1
PSMA2	0.00616828	-0.676016	0.103	0.18	1
TMEM167A	0.00631933	0.261397	0.108	0.055	1
IFI16	0.00636468	0.395697	0.211	0.135	1
IL6ST	0.00637386	0.505153	0.103	0.053	1
MYL6B	0.00643355	-0.537694	0.065	0.135	1
FUNDC2	0.00667599	-0.678366	0.097	0.174	1
RNF149	0.0067239	-0.598402	0.043	0.108	1
ZFAND5	0.00677608	-0.366335	0.092	0.174	1
PSIP1	0.00688364	0.621931	0.103	0.053	1
KRTCAP2	0.00701174	-0.568302	0.065	0.136	1
EGR1	0.00707538	-0.993935	0.114	0.189	1
EIF3M	0.00709607	-0.888576	0.07	0.137	1
SH3GLB1	0.00716004	0.464463	0.13	0.073	1
SLC25A3	0.00746706	0.489368	0.27	0.194	1
CFL1	0.00752091	0.407322	0.416	0.325	1
CETN2	0.00788824	-0.654273	0.043	0.105	1
EIF1B	0.00810838	0.375982	0.119	0.064	1
TAPBP	0.00816009	0.438756	0.13	0.073	1
CISD3	0.00822878	-0.640135	0.043	0.103	1
RBPJ	0.00837842	0.501025	0.108	0.057	1
COX6B1	0.00856383	-0.499774	0.249	0.345	1
RPA3	0.00863048	-0.51383	0.054	0.12	1
SYF2	0.00863072	-0.570757	0.103	0.18	1
SF3B5	0.0087702	-0.638167	0.103	0.178	1
EIF3L	0.008993	-0.531838	0.081	0.155	1
IGBP1	0.00902896	-0.536475	0.049	0.112	1
SRSF2	0.00943848	0.497428	0.141	0.083	1
POLR2I	0.0101382	-0.494607	0.114	0.19	1
SNF8	0.0105039	0.368515	0.108	0.058	1
MRPS18B	0.0105466	-0.690184	0.049	0.108	1
MRPL40	0.0106474	-0.602671	0.07	0.136	1
IFITM2	0.0107133	0.463614	0.281	0.207	1
PDCD5	0.0110199	-0.497223	0.103	0.179	1
CD63	0.01156	0.299058	0.568	0.482	1
MRPL54	0.0115611	-0.544365	0.054	0.115	1
CFLAR	0.0120136	0.360508	0.135	0.079	1
PRKAR1A	0.0123712	0.533959	0.114	0.064	1
MRPL57	0.0124951	-0.529932	0.103	0.175	1
ANXA5	0.0127461	0.487252	0.281	0.211	1
SKP1	0.0128869	-0.466018	0.265	0.356	1
AKR1A1	0.0129066	-0.395765	0.076	0.146	1
TMED9	0.0129412	-0.703755	0.07	0.135	1
ALKBH7	0.013069	-0.568772	0.076	0.142	1
FLOT1	0.0131241	-0.426984	0.065	0.129	1
C19orf53	0.0132265	0.30314	0.297	0.211	1
AKR1B1	0.0133819	-0.341737	0.103	0.176	1
RDX	0.0134457	0.394756	0.151	0.094	1
SMDT1	0.0134498	0.465585	0.157	0.098	1
POLR2H	0.0134625	-0.549028	0.049	0.107	1
EIF4H	0.0137219	0.40991	0.119	0.067	1
TOMM22	0.0137767	-0.551067	0.049	0.107	1
TMEM50A	0.0138425	0.376048	0.151	0.094	1
PTGES3	0.0139552	-0.436714	0.178	0.258	1
EZR	0.0140864	-0.607266	0.124	0.198	1
CSDE1	0.0144054	0.344629	0.227	0.156	1
TPM3	0.0144648	0.39561	0.162	0.103	1
U2SURP	0.0144799	0.528727	0.108	0.061	1
HMGN2	0.0148358	-0.448075	0.168	0.251	1
TMEM37	0.0150465	-0.694198	0.065	0.125	1
CHMP2A	0.0154475	-0.516639	0.141	0.218	1
PET100	0.0159136	-0.449486	0.092	0.162	1
YWHAH	0.0160782	0.30654	0.124	0.074	1
PHPT1	0.0162165	-0.338376	0.146	0.23	1
MRPS34	0.0163889	0.319247	0.13	0.077	1
MPC2	0.0165613	-0.540153	0.135	0.208	1
SRP14	0.0170171	0.43528	0.481	0.415	1
YBX1	0.0171197	-0.394486	0.351	0.441	1
GLUL	0.0177047	-0.708411	0.086	0.15	1
TSTD1	0.0177647	-0.665024	0.081	0.142	1
MAP3K13	0.0177978	-0.529387	0.07	0.132	1
TMEM219	0.0178126	0.626524	0.157	0.103	1
ZCRB1	0.0182796	-0.548818	0.065	0.125	1
HCST	0.0187339	0.506322	0.114	0.066	1
RBM8A	0.018769	-0.743873	0.092	0.154	1
HIST1H1C	0.0188194	-0.592528	0.065	0.125	1
NFE2L2	0.0192971	0.470449	0.119	0.071	1
RPL7A	0.0194291	-0.27474	0.654	0.689	1
GNB2	0.0200353	0.314428	0.184	0.121	1
PTGR1	0.0201212	-0.617839	0.054	0.108	1
SLIRP	0.0202521	-0.591086	0.103	0.168	1
LAMTOR5	0.0211531	-0.498618	0.184	0.266	1
MT-ND2	0.0216853	-0.518624	0.719	0.717	1
SMIM7	0.0221017	0.324318	0.119	0.071	1
HLA-DPB1	0.0232426	-0.866983	0.211	0.279	1
NDUFB6	0.0234694	-0.523362	0.065	0.122	1
DNPH1	0.0234992	-0.35225	0.054	0.107	1
CHCHD2	0.0237346	-0.366963	0.286	0.383	1
EEF1B2	0.0237525	-0.364138	0.308	0.394	1
DRAP1	0.0239972	0.521797	0.157	0.104	1
PPP2R5C	0.024404	0.366327	0.108	0.062	1
COX5B	0.0246034	-0.321223	0.265	0.357	1
C1orf56	0.0246841	-0.886002	0.054	0.103	1
CITED2	0.0249859	-0.75666	0.108	0.168	1
BZW1	0.0254366	0.449135	0.119	0.072	1
CLTA	0.0258733	0.473973	0.195	0.138	1
NDUFB11	0.0264603	-0.52777	0.124	0.191	1
UXT	0.0265694	-0.485849	0.119	0.185	1
MRFAP1	0.0272593	-0.446605	0.108	0.174	1
COX7B	0.0278729	-0.33506	0.184	0.269	1
WTAP	0.0279819	-0.562022	0.054	0.106	1
SRRM1	0.0282021	0.371153	0.162	0.108	1
PGLS	0.0284161	0.468679	0.135	0.086	1
LAMP1	0.0291454	0.30855	0.124	0.077	1
RAD23A	0.0293444	-0.314393	0.076	0.137	1
REEP5	0.0297329	0.267541	0.173	0.116	1
PRDX2	0.0297602	-0.40133	0.162	0.236	1
CISD1	0.0305743	-0.539957	0.076	0.131	1
GMFG	0.0328523	0.470128	0.13	0.083	1
COA3	0.0332338	-0.4395	0.081	0.138	1
GADD45A	0.0353225	-0.670738	0.076	0.126	1
S100A13	0.0354434	-0.366045	0.184	0.261	1
TNIP1	0.0356682	-0.463761	0.054	0.103	1
DAD1	0.0356778	-0.513582	0.092	0.149	1
CAPZB	0.0362058	0.533367	0.173	0.121	1
S100A16	0.0364084	-0.496313	0.076	0.13	1
CMBL	0.0374878	-0.49554	0.103	0.164	1
CD74	0.0385299	-0.438918	0.427	0.504	1
OCIAD1	0.0388375	-0.485057	0.07	0.121	1
FBL	0.0390424	-0.38046	0.07	0.125	1
CAPZA2	0.0391422	-0.632059	0.086	0.14	1
SAP18	0.0393376	-0.445659	0.205	0.278	1
EIF2S3	0.0398023	-0.599428	0.076	0.127	1
DYNLT1	0.0408912	-0.598194	0.124	0.182	1
RAB13	0.0415228	-0.54519	0.119	0.178	1
HSPD1	0.04188	-0.470832	0.151	0.216	1
TUBB4B	0.0424979	0.300477	0.124	0.08	1
CCT8	0.0432832	-0.658941	0.076	0.125	1
SNRPC	0.0440721	-0.400312	0.076	0.128	1
CDC37	0.0446509	0.426143	0.141	0.095	1
STOML2	0.045737	-0.582499	0.065	0.112	1
TXNDC17	0.0459727	-0.572694	0.097	0.15	1
PSAP	0.0462577	0.306124	0.335	0.272	1
NDUFB7	0.0471343	-0.363313	0.141	0.206	1
EEF1D	0.0477118	-0.314744	0.319	0.401	1
TMBIM4	0.0480847	0.274325	0.151	0.103	1
APLP2	0.0483655	0.258682	0.178	0.126	1
VPS28	0.0500646	0.385562	0.173	0.123	1
PARK7	0.0514587	-0.474132	0.2	0.263	1
VDAC2	0.0518122	-0.332974	0.13	0.189	1
TMEM230	0.0521017	-0.429085	0.114	0.171	1
CCDC91	0.0525167	-0.866137	0.086	0.131	1
HMGN3	0.0536454	-0.468329	0.13	0.188	1
SMS	0.0540732	-0.678495	0.07	0.115	1
HCFC1R1	0.0542447	-0.384875	0.119	0.178	1
TKT	0.0559577	0.444533	0.124	0.083	1
ITM2B	0.0560955	-0.300118	0.486	0.563	1
C12orf57	0.0565883	-0.376509	0.189	0.256	1
PA2G4	0.0571304	-0.468928	0.119	0.171	1
PRDX1	0.0571377	-0.36076	0.308	0.386	1
PHB	0.058016	-0.605506	0.076	0.121	1
BSG	0.0603996	-0.485848	0.114	0.169	1
PRELID1	0.0617445	-0.590384	0.168	0.222	1
EIF3H	0.0633319	-0.354339	0.141	0.202	1
S100A6	0.0637996	0.304035	0.659	0.598	1
UBB	0.0654545	-0.322694	0.351	0.413	1
TAF1D	0.0657922	-0.450588	0.119	0.173	1
RAB1A	0.0661783	-0.308817	0.07	0.116	1
SNRPB2	0.0662246	-0.535772	0.135	0.187	1
NDUFA2	0.0666192	-0.415949	0.151	0.208	1
PFDN1	0.0669765	-0.427486	0.059	0.102	1
PGF	0.0679557	-0.335274	0.059	0.104	1
IGFBP4	0.0691524	0.364238	0.216	0.167	1
MRPL20	0.0705916	-0.519905	0.108	0.157	1
PCBP1	0.0709288	0.323543	0.238	0.187	1
SUB1	0.0711623	-0.359612	0.216	0.28	1
RER1	0.0712614	0.352246	0.135	0.094	1
VAMP2	0.0714239	0.303693	0.114	0.075	1
XRCC6	0.072866	0.429894	0.135	0.094	1
EDF1	0.0729336	-0.416828	0.27	0.326	1
BUD31	0.0731256	-0.586904	0.086	0.131	1
IER3IP1	0.0736187	-0.370685	0.07	0.114	1
MRPS33	0.0737281	-0.444375	0.065	0.107	1
C4orf3	0.0746282	-0.395217	0.216	0.276	1
EIF3I	0.0760585	-0.49591	0.119	0.168	1
TMED4	0.0767056	-0.578906	0.065	0.105	1
TMEM147	0.0779152	-0.292754	0.065	0.108	1
AKR1C3	0.0793337	-0.275768	0.081	0.128	1
SYPL1	0.0794809	-0.323951	0.065	0.107	1
PSMB4	0.0798203	0.402586	0.135	0.097	1
ERGIC3	0.0798721	-0.379731	0.076	0.121	1
TAF7	0.081568	0.338011	0.135	0.094	1
MRPS36	0.0817705	-0.305227	0.092	0.14	1
ARHGDIB	0.0826098	0.413528	0.184	0.139	1
HIGD2A	0.0842208	-0.444154	0.124	0.173	1
COX6C	0.0889769	-0.299107	0.249	0.317	1
POMP	0.0896979	-0.433011	0.189	0.244	1
RPS19BP1	0.089996	-0.552503	0.108	0.153	1
NDUFS4	0.0906788	-0.391808	0.092	0.137	1
H2AFJ	0.0923088	-0.37347	0.114	0.163	1
TRAM1	0.0926465	0.429657	0.13	0.093	1
CNBP	0.0935141	-0.422944	0.178	0.235	1
ACTR3	0.09439	0.284406	0.141	0.102	1
KDELR2	0.0950632	-0.428181	0.097	0.142	1
RHEB	0.0956928	0.303921	0.13	0.092	1
ANXA1	0.0963934	0.294555	0.276	0.224	1
PRDX4	0.0967788	-0.300071	0.076	0.118	1
CALM3	0.0979638	-0.323301	0.114	0.162	1
NOL7	0.098317	0.34315	0.114	0.078	1
CALM2	0.0991829	-0.291693	0.319	0.377	1
NONO	0.0996004	0.264218	0.114	0.079	1
TRA2B	0.100285	0.346329	0.103	0.07	1
CNN3	0.100598	0.460185	0.2	0.16	1
SARAF	0.100661	-0.336637	0.238	0.292	1
CYB5R3	0.100944	-0.361967	0.13	0.18	1
DPY30	0.101608	-0.400094	0.097	0.142	1
MORF4L1	0.101671	-0.410593	0.227	0.278	1
NCOR1	0.101703	0.522378	0.103	0.071	1
EIF2S2	0.104527	0.374127	0.173	0.134	1
DYNLL1	0.105918	0.291832	0.314	0.268	1
DYNC1I2	0.106556	0.263942	0.124	0.088	1
DNAJB1	0.106588	0.423657	0.119	0.085	1
RPL22L1	0.111142	-0.383539	0.065	0.101	1
CCT4	0.112702	-0.305828	0.07	0.11	1
UBE2I	0.117561	0.327301	0.151	0.113	1
PDIA6	0.118481	-0.419332	0.124	0.17	1
IAH1	0.119374	-0.593453	0.07	0.105	1
GADD45B	0.121271	0.281839	0.135	0.098	1
COX17	0.123532	-0.332801	0.114	0.158	1
TCEAL8	0.123683	0.350158	0.13	0.096	1
ASAH1	0.126088	0.393298	0.124	0.09	1
NDUFB3	0.127266	0.307375	0.151	0.116	1
EIF3F	0.127957	-0.448496	0.13	0.171	1
CTSB	0.129432	0.355929	0.205	0.167	1
NDUFA5	0.130205	-0.465741	0.135	0.176	1
ALDH1A1	0.13115	-0.416502	0.114	0.157	1
CHMP5	0.132368	-0.330953	0.086	0.126	1
HLA-DQA1	0.13456	-0.331071	0.081	0.121	1
TMEM14B	0.13584	-0.403898	0.076	0.111	1
UQCR10	0.136025	-0.283756	0.205	0.26	1
UBXN4	0.136109	0.254091	0.162	0.125	1
NDUFS7	0.137112	-0.356993	0.081	0.118	1
SF3B2	0.137404	0.437365	0.119	0.088	1
SLC25A37	0.137542	-0.550227	0.081	0.116	1
CAMTA1	0.141179	-0.389551	0.092	0.13	1
COX5A	0.143281	-0.366243	0.124	0.167	1
SNU13	0.143514	-0.344125	0.119	0.161	1
HNMT	0.149573	-0.364638	0.076	0.111	1
ARF1	0.150028	0.251309	0.216	0.172	1
FXR1	0.151706	0.27427	0.108	0.078	1
DYNLRB1	0.153973	-0.385397	0.173	0.218	1
RPL36AL	0.158887	-0.386471	0.357	0.39	1
WFDC2	0.159389	-0.310875	0.108	0.149	1
HSPE1	0.160759	-0.321072	0.205	0.253	1
LMAN2	0.162534	-0.32309	0.092	0.127	1
SSR3	0.171641	-0.30972	0.108	0.145	1
NDUFA6	0.171824	-0.420341	0.097	0.132	1
VMP1	0.172315	0.361685	0.184	0.152	1
ATP6V1G1	0.172922	0.310913	0.216	0.179	1
C1QA	0.176487	0.355004	0.141	0.111	1
NAMPT	0.177739	-0.264802	0.07	0.101	1
PPIB	0.182958	-0.321377	0.211	0.259	1
IFI27L2	0.184861	-0.425074	0.092	0.125	1
KHDRBS1	0.190702	-0.29562	0.086	0.12	1
IDH2	0.195151	-0.39262	0.076	0.106	1
OST4	0.205821	-0.369643	0.314	0.352	1
SUMO3	0.207106	-0.297224	0.076	0.106	1
ARF6	0.214881	-0.380128	0.076	0.104	1
CD69	0.217588	-0.345413	0.086	0.118	1
CARHSP1	0.217869	-0.364774	0.135	0.171	1
RBCK1	0.21824	-0.395365	0.081	0.109	1
PPA1	0.226679	-0.30457	0.114	0.147	1
PSMD4	0.227117	0.269835	0.114	0.088	1
CSNK1A1	0.228723	-0.341557	0.086	0.116	1
ERP29	0.236142	0.323118	0.157	0.129	1
SAT1	0.242526	0.651843	0.389	0.388	1
PSMA4	0.24264	-0.305521	0.119	0.152	1
PSMB7	0.242731	-0.458712	0.13	0.158	1
OSTC	0.244442	-0.386252	0.081	0.107	1
TMEM59	0.245163	-0.418917	0.184	0.215	1
CEBPB	0.246888	-0.53384	0.151	0.18	1
DBI	0.247272	0.821586	0.249	0.23	1
APOE	0.254981	0.261592	0.232	0.282	1
HMGB2	0.255115	-0.310408	0.076	0.103	1
SNRPF	0.256441	-0.271602	0.097	0.126	1
MT-ND4L	0.259903	-0.368108	0.146	0.179	1
NDUFB10	0.268654	-0.26053	0.205	0.243	1
TMBIM6	0.270956	-0.33292	0.232	0.267	1
VPS29	0.276365	-0.326455	0.114	0.142	1
SERPINB1	0.28155	-0.254409	0.076	0.101	1
UQCRH	0.287869	-0.291437	0.227	0.267	1
POLR2J	0.290289	-0.297244	0.108	0.135	1
PSMB1	0.302348	-0.355584	0.205	0.235	1
ATP1A1	0.303315	-0.369694	0.103	0.127	1
RWDD1	0.303698	0.275833	0.13	0.105	1
MORF4L2	0.305591	-0.276172	0.119	0.146	1
TUBA1B	0.312476	0.293024	0.292	0.263	1
NDUFA3	0.322195	-0.314062	0.135	0.162	1
PFN1	0.327144	-0.304516	0.362	0.39	1
EIF1AX	0.332206	-0.266323	0.103	0.127	1
JUN	0.336602	0.526714	0.4	0.377	1
SUCLG1	0.344249	0.274728	0.103	0.084	1
EIF3K	0.366174	-0.305657	0.238	0.266	1
ANXA2	0.383944	-0.278073	0.357	0.384	1
ENSA	0.399462	0.258007	0.135	0.117	1
PPCS	0.400805	-0.319256	0.092	0.111	1
ZNHIT1	0.411509	-0.289004	0.146	0.167	1
PSME2	0.411899	-0.309245	0.13	0.151	1
NEDD8	0.41618	-0.255839	0.157	0.179	1
SOX4	0.433215	-0.293558	0.146	0.162	1
FKBP8	0.444544	-0.250638	0.097	0.115	1
YBX3	0.46034	0.429193	0.259	0.248	1
RHOC	0.488819	-0.280768	0.168	0.189	1
SEC61B	0.492929	-0.254958	0.189	0.209	1
APRT	0.522171	-0.35879	0.146	0.16	1
SET	0.538408	-0.279528	0.205	0.219	1
CCL5	0.551521	0.302708	0.178	0.162	1
SERPINB6	0.581128	0.310098	0.108	0.098	1
GUK1	0.598178	-0.263048	0.265	0.28	1
FCGRT	0.614486	-0.254693	0.119	0.13	1
HNRNPA0	0.61827	-0.307145	0.092	0.102	1
KRT19	0.702917	-0.257506	0.168	0.151	1
BTG1	0.763551	0.312688	0.373	0.424	1
CSTB	0.878683	0.440397	0.216	0.226	1

## Sheet: Table S6
Table S6. DEGs of CD8+ T cells in pRCC vs. reRCC
gene	p_val	avg_log2FC	pct.1	pct.2	p_val_adj
JUND	9.1e-117	3.52854	0.972	0.38	1.95e-112
RPS17	1.05e-112	-3.50729	0.296	0.989	2.25e-108
HSPA1B	6.62e-111	2.93575	0.883	0.159	1.42e-106
RPL13A	1.3e-106	-1.76691	0.977	1	2.79e-102
MT-ATP6	1.89e-101	1.83924	1	0.979	4.05e-97
RPL31	1.95e-101	-2.09735	0.822	0.989	4.16e-97
RPS4Y1	7.24e-93	1.99142	0.728	0.108	1.55e-88
HSPA1A	2.21e-92	3.5137	0.845	0.211	4.73e-88
MT-CO2	5.35e-82	1.32576	1	0.982	1.14e-77
MT-CYB	1.41e-78	1.607	0.995	0.931	3.01e-74
MT-CO3	1.62e-77	1.41473	1	0.983	3.46e-73
RPL27A	3.31e-77	-1.11703	0.972	0.997	7.09e-73
TPT1	4.66e-75	1.21184	0.995	0.99	9.96e-71
TXNIP	4.68e-69	-1.98611	0.69	0.964	1e-64
CXCR4	2.77e-68	-1.77946	0.826	0.982	5.91e-64
RPS20	2.84e-68	-1.34689	0.864	0.983	6.07e-64
RPL7	5.2e-67	-1.28149	0.906	0.993	1.11e-62
B2M	2.7e-64	-0.574672	1	1	5.77e-60
RGS1	3.49e-64	-2.51809	0.441	0.922	7.45e-60
TSC22D3	3.32e-63	-1.82463	0.671	0.969	7.09e-59
MT-ND3	1.43e-62	1.17458	1	0.96	3.06e-58
ZFP36L2	5.78e-62	-1.81526	0.798	0.973	1.24e-57
CD81	4.41e-60	1.57731	0.526	0.084	9.44e-56
RPLP2	5.93e-60	-0.792677	0.991	0.997	1.27e-55
BTG1	1.22e-55	-1.13008	0.967	0.998	2.62e-51
RPL21	3.15e-52	-0.848446	0.977	0.997	6.73e-48
SMAD7	1.76e-51	1.44953	0.385	0.043	3.76e-47
ALDOA	6.08e-50	-2.30315	0.019	0.619	1.3e-45
RPL30	8.13e-50	0.844217	1	0.993	1.74e-45
COL1A2	1.56e-49	1.36629	0.268	0.013	3.34e-45
UBE2M	3.1e-47	1.06187	0.282	0.018	6.62e-43
NBEAL1	3.91e-47	-2.19119	0.075	0.641	8.37e-43
RPL7A	6.6e-47	0.853804	0.981	0.973	1.41e-42
MT-ND1	3.15e-46	1.16821	1	0.941	6.73e-42
GPR174	3.91e-46	0.935011	0.221	0.005	8.35e-42
COL3A1	3.52e-44	1.29226	0.221	0.007	7.52e-40
FAM89B	2.45e-43	1.08928	0.282	0.022	5.23e-39
COL1A1	3.03e-43	1.26101	0.225	0.009	6.47e-39
RPS27	6.49e-43	-0.599251	0.995	1	1.39e-38
IER5L	1.44e-42	1.35725	0.249	0.015	3.07e-38
PPDPF	1.96e-40	-1.41894	0.502	0.838	4.19e-36
HSP90AA1	4.02e-40	1.31772	0.962	0.78	8.6e-36
COMP	9.61e-39	1.06051	0.178	0.003	2.05e-34
GNAI2	1.58e-38	1.17028	0.563	0.158	3.37e-34
ARL4C	1.61e-38	1.451	0.671	0.254	3.44e-34
HLA-B	9.63e-38	-0.631418	0.991	0.996	2.06e-33
NR4A1	1.55e-36	1.46569	0.408	0.084	3.31e-32
DDX3Y	4.19e-36	1.07785	0.258	0.026	8.96e-32
RPL18	1.18e-35	0.689069	0.991	0.976	2.52e-31
CALM1	2.72e-35	1.14601	0.93	0.67	5.8e-31
XIST	4.41e-35	-2.19446	0	0.473	9.44e-31
SRGN	4.99e-35	-1.04483	0.854	0.963	1.07e-30
DDX5	1.54e-34	-0.80351	0.93	0.985	3.29e-30
PPP1R14B	4.45e-34	1.24388	0.296	0.042	9.52e-30
NACA	6.93e-34	0.796372	0.967	0.874	1.48e-29
RPLP1	6.29e-33	0.572573	1	1	1.35e-28
DCN	6.67e-33	0.779279	0.136	0	1.43e-28
LUM	1.32e-32	0.850602	0.141	0.001	2.83e-28
MALAT1	2.19e-32	-0.423068	1	1	4.68e-28
IER5	6.06e-32	1.20569	0.376	0.077	1.29e-27
HBB	6.75e-32	-1.99736	0	0.441	1.44e-27
ZFP36	7.36e-32	-1.31801	0.615	0.888	1.57e-27
RPS23	1.35e-31	0.648258	0.995	0.988	2.89e-27
MAP2K2	1.53e-31	0.990697	0.329	0.059	3.26e-27
CD74	2.15e-31	-1.19219	0.559	0.845	4.6e-27
DNAJB1	3.03e-31	1.35918	0.84	0.61	6.47e-27
TMSB4X	3.39e-31	-0.459076	1	1	7.25e-27
EFHD2	3.09e-30	0.963593	0.324	0.06	6.6e-26
S100A4	4e-30	1.00444	0.958	0.829	8.55e-26
TMEM238	8.01e-30	0.695203	0.15	0.005	1.71e-25
GNAS	8.98e-30	1.14029	0.737	0.344	1.92e-25
EMP3	4.66e-29	1.06281	0.756	0.386	9.96e-25
ARID1B	9.65e-29	0.970904	0.263	0.039	2.06e-24
UBE2S	9.91e-29	1.12818	0.394	0.1	2.12e-24
HLA-DRA	1.26e-28	-1.08445	0.268	0.698	2.69e-24
AC092580.4	1e-27	-2.10595	0	0.396	2.15e-23
POLR2J3	1.05e-27	-1.71584	0.009	0.407	2.25e-23
FN1	2.29e-27	1.22988	0.249	0.039	4.9e-23
RPL36A	7.3e-27	-0.834082	0.779	0.924	1.56e-22
S100A11	1.06e-26	1.15673	0.822	0.527	2.27e-22
RPS6	2.03e-26	-0.543713	0.991	0.999	4.34e-22
USP9Y	3.07e-26	0.74544	0.155	0.01	6.57e-22
BCL7C	3.84e-26	0.90041	0.272	0.049	8.21e-22
ZNF90	4.05e-26	-1.62734	0.009	0.394	8.66e-22
SFRP2	9.18e-26	0.690056	0.117	0.002	1.96e-21
KLF2	1.97e-25	1.84515	0.507	0.193	4.2e-21
ID2	5.26e-25	-1.36904	0.455	0.765	1.12e-20
MGP	1.11e-24	1.49482	0.352	0.1	2.37e-20
EEF1B2	1.79e-24	0.772573	0.925	0.776	3.84e-20
MBD2	1.87e-24	0.788247	0.244	0.04	4.01e-20
SYTL3	1.91e-24	-1.50809	0.08	0.459	4.08e-20
VIM	2.81e-24	1.03582	0.93	0.813	6.01e-20
SARAF	3.88e-24	-0.91895	0.69	0.86	8.3e-20
RPS4X	7.06e-24	-0.544807	0.981	0.997	1.51e-19
TNFSF9	1.44e-23	1.01623	0.178	0.02	3.07e-19
RPL29	2.04e-23	0.543796	0.986	0.97	4.36e-19
SEPHS2	2.19e-23	0.588547	0.122	0.005	4.69e-19
FKBP5	2.62e-23	-1.45569	0.127	0.491	5.6e-19
ACTG1	3.67e-23	0.970924	0.93	0.819	7.85e-19
SH3BGRL3	5.53e-23	0.840902	0.967	0.83	1.18e-18
S100A10	1.1e-22	1.04127	0.892	0.657	2.35e-18
PURA	1.2e-22	0.886903	0.291	0.065	2.56e-18
RPS12	1.98e-22	0.505923	0.995	0.999	4.22e-18
SLC2A4RG	4.1e-21	0.698712	0.23	0.042	8.76e-17
RPS10	6.44e-21	0.769337	0.934	0.926	1.38e-16
PPP1R35	6.96e-21	0.697495	0.216	0.037	1.49e-16
RPL23A	1.12e-20	-0.413502	0.995	0.996	2.4e-16
YPEL3	1.23e-20	0.915943	0.385	0.123	2.63e-16
CDKN2D	1.87e-20	0.770774	0.216	0.039	3.99e-16
TAGLN	2.42e-20	1.17167	0.23	0.048	5.17e-16
CYTIP	3.79e-20	-0.926849	0.507	0.772	8.11e-16
HMGN4	4.67e-20	0.646065	0.164	0.02	9.98e-16
H1FX	9.38e-20	0.948843	0.441	0.166	2.01e-15
ANKRD13D	1.15e-19	0.727437	0.249	0.054	2.46e-15
RPS24	3.07e-19	0.44028	0.995	0.99	6.56e-15
RPS9	3.59e-19	0.518769	0.967	0.967	7.66e-15
ALYREF	3.71e-19	0.453264	0.108	0.006	7.94e-15
RPS7	3.74e-19	0.418058	0.995	0.989	8e-15
MT-ND4	1.21e-18	0.573199	0.995	0.973	2.59e-14
EIF1AY	1.7e-18	0.658699	0.178	0.029	3.63e-14
LINC00623	1.73e-18	0.789626	0.263	0.066	3.7e-14
TNFSF14	2.14e-18	0.751311	0.202	0.038	4.58e-14
NEU1	3.55e-18	1.04792	0.319	0.101	7.59e-14
TPM2	4.48e-18	0.832825	0.174	0.028	9.57e-14
AC016831.7	5.73e-18	-1.44622	0.028	0.315	1.23e-13
SLC25A6	8.22e-18	-0.925835	0.498	0.716	1.76e-13
HERPUD1	8.39e-18	-1.18746	0.305	0.58	1.79e-13
CCND3	1.05e-17	-1.10699	0.192	0.498	2.25e-13
RPL19	1.72e-17	0.383463	1	0.994	3.67e-13
GADD45B	1.82e-17	1.3791	0.502	0.236	3.88e-13
HBA2	1.94e-17	-1.2719	0	0.269	4.14e-13
EEF2	2.39e-17	-0.818152	0.577	0.749	5.12e-13
WDR83OS	3.17e-17	-1.21852	0	0.266	6.77e-13
NSG1	3.99e-17	0.475798	0.113	0.01	8.53e-13
GABPB1	4.19e-17	-1.2453	0.052	0.337	8.96e-13
HSPE1	6.47e-17	0.939181	0.676	0.411	1.38e-12
MT2A	7.04e-17	-0.850648	0.437	0.675	1.5e-12
RPS29	9.59e-17	-0.359877	1	1	2.05e-12
PNP	1.39e-16	0.662926	0.192	0.039	2.97e-12
ABHD17A	1.47e-16	0.770386	0.324	0.104	3.14e-12
MRPL18	1.54e-16	0.711422	0.31	0.096	3.29e-12
ZFAS1	2.02e-16	0.85239	0.737	0.47	4.32e-12
TNFRSF25	2.07e-16	0.733273	0.169	0.03	4.42e-12
HMGB2	2.18e-16	-1.0569	0.38	0.625	4.65e-12
ACTB	2.5e-16	-0.524139	0.986	0.989	5.35e-12
HLA-A	4.21e-16	-0.400394	0.972	0.993	8.99e-12
ID1	8.67e-16	0.979957	0.235	0.062	1.85e-11
AC058791.1	1.11e-15	0.860684	0.249	0.07	2.38e-11
IGFBP7	1.57e-15	0.840172	0.545	0.277	3.36e-11
HNRNPH1	1.62e-15	0.741575	0.54	0.264	3.46e-11
DUSP4	1.92e-15	-1.32597	0.188	0.471	4.11e-11
HLA-C	2.04e-15	-0.415497	0.986	0.99	4.36e-11
CD44	2.25e-15	-0.76171	0.531	0.754	4.82e-11
ORAI1	2.54e-15	0.750051	0.282	0.087	5.43e-11
RGS10	2.74e-15	0.77135	0.559	0.281	5.85e-11
MT-ND4L	3.08e-15	0.812727	0.559	0.281	6.59e-11
TOMM20	3.88e-15	0.758686	0.512	0.252	8.29e-11
DYRK2	4.72e-15	0.609836	0.183	0.039	1.01e-10
RPS27A	6.16e-15	0.350536	0.995	0.998	1.32e-10
CSNK1G2	8.22e-15	0.601443	0.174	0.035	1.76e-10
RPS21	8.51e-15	0.464995	0.977	0.987	1.82e-10
CD52	8.72e-15	0.586368	0.953	0.863	1.86e-10
CD69	9.78e-15	-0.680925	0.751	0.897	2.09e-10
CCNH	1.04e-14	-1.11669	0.183	0.444	2.23e-10
SLA	1.18e-14	-1.04169	0.221	0.487	2.52e-10
PIK3IP1	1.28e-14	-1.0035	0.324	0.569	2.74e-10
MTRNR2L8	1.32e-14	-1.25599	0	0.229	2.83e-10
CALD1	1.84e-14	0.84114	0.178	0.04	3.94e-10
APOE	2.41e-14	-1.03021	0.202	0.474	5.14e-10
BRI3	3.11e-14	0.613907	0.216	0.057	6.64e-10
MZT2B	3.7e-14	0.732947	0.62	0.347	7.91e-10
BOD1L1	4.04e-14	0.724855	0.3	0.105	8.64e-10
SRSF5	4.82e-14	-0.737088	0.573	0.752	1.03e-09
RPL15	6.27e-14	-0.395894	0.981	0.996	1.34e-09
HLA-DRB5	6.51e-14	-1.15638	0.099	0.36	1.39e-09
RPL37A	9.39e-14	-0.390621	0.981	0.986	2.01e-09
ZNF831	1.1e-13	0.48632	0.127	0.02	2.35e-09
HLA-DQA1	1.16e-13	-1.1003	0.066	0.321	2.49e-09
RPL4	1.39e-13	-0.604234	0.756	0.878	2.98e-09
SET	1.57e-13	0.694277	0.531	0.266	3.35e-09
HLA-DPB1	1.6e-13	-0.609181	0.61	0.768	3.41e-09
KMT2B	1.65e-13	0.579898	0.136	0.023	3.53e-09
CCDC85B	2.02e-13	0.808117	0.437	0.208	4.32e-09
FASLG	2.34e-13	0.663411	0.155	0.032	4.99e-09
S100A9	2.58e-13	-1.06328	0.005	0.219	5.51e-09
SRSF9	4.6e-13	0.687472	0.385	0.164	9.84e-09
CHMP4A	4.76e-13	-0.994652	0.099	0.34	1.02e-08
PRR7	5.74e-13	0.424627	0.103	0.013	1.23e-08
ISG20	6.82e-13	-0.896592	0.38	0.589	1.46e-08
FAU	7.28e-13	0.353597	0.995	0.991	1.56e-08
LTB	8.96e-13	1.11923	0.559	0.355	1.92e-08
OASL	9.13e-13	0.694697	0.174	0.043	1.95e-08
APOC1	1.08e-12	-1.00836	0.009	0.22	2.31e-08
DAD1	1.09e-12	0.676866	0.554	0.297	2.33e-08
HSPD1	1.2e-12	0.884057	0.484	0.25	2.57e-08
TOMM7	1.43e-12	-0.519185	0.808	0.889	3.05e-08
NME3	1.47e-12	0.709787	0.333	0.135	3.13e-08
VEGFB	1.9e-12	0.417805	0.117	0.019	4.07e-08
AHNAK	1.98e-12	0.936625	0.441	0.223	4.23e-08
ARL8A	2.21e-12	0.443224	0.122	0.02	4.73e-08
CD48	2.85e-12	0.692227	0.732	0.531	6.08e-08
S100A8	2.94e-12	-0.993321	0	0.194	6.27e-08
RPL24	3.59e-12	0.394959	0.981	0.956	7.68e-08
C1QB	3.68e-12	-0.965876	0.005	0.201	7.87e-08
TYROBP	3.84e-12	-1.02247	0.061	0.293	8.21e-08
PABPC1	6.41e-12	-0.639897	0.653	0.78	1.37e-07
RPL11	6.6e-12	0.330486	0.995	0.996	1.41e-07
EIF4A1	7.18e-12	-0.893675	0.099	0.326	1.54e-07
PRR13	7.31e-12	-0.895893	0.146	0.379	1.56e-07
RPL23	8.67e-12	-0.499207	0.859	0.909	1.85e-07
LIMD2	9.67e-12	0.662888	0.549	0.31	2.07e-07
EHBP1L1	9.73e-12	0.469437	0.113	0.019	2.08e-07
CELF2	1.41e-11	-0.869856	0.315	0.525	3.02e-07
URI1	1.46e-11	0.614456	0.23	0.074	3.12e-07
FCER1G	1.55e-11	-0.922398	0.005	0.19	3.31e-07
HNRNPA1	1.58e-11	-0.523264	0.789	0.879	3.39e-07
HLA-E	1.63e-11	-0.424772	0.944	0.952	3.48e-07
SSBP4	1.73e-11	0.617729	0.263	0.097	3.69e-07
MXD4	2.45e-11	0.527243	0.263	0.093	5.23e-07
TMEM259	2.5e-11	0.53778	0.225	0.073	5.35e-07
HOPX	4.16e-11	0.851945	0.455	0.245	8.9e-07
UTY	4.71e-11	0.431228	0.113	0.02	1.01e-06
PRDM1	5.24e-11	-1.01235	0.127	0.352	1.12e-06
AKT1	5.32e-11	0.564965	0.127	0.026	1.14e-06
LYSMD2	5.44e-11	0.535142	0.244	0.085	1.16e-06
POU2F2	5.75e-11	0.515633	0.131	0.028	1.23e-06
FOS	5.77e-11	1.0652	0.887	0.84	1.23e-06
DDT	5.97e-11	-0.917325	0.047	0.245	1.28e-06
MYL12A	7.48e-11	0.482192	0.906	0.836	1.6e-06
KANSL1	8.1e-11	0.618214	0.272	0.102	1.73e-06
ZFP36L1	8.2e-11	0.92797	0.484	0.273	1.75e-06
LYZ	8.42e-11	-0.929463	0.056	0.262	1.8e-06
MT-ND2	8.63e-11	-0.416564	0.977	0.988	1.85e-06
RPL32	9.88e-11	0.287287	0.995	0.997	2.11e-06
IFNG	9.91e-11	1.41392	0.352	0.168	2.12e-06
HSP90AB1	9.99e-11	0.592577	0.812	0.641	2.14e-06
HLA-DQA2	1.22e-10	-0.996754	0	0.169	2.6e-06
SUPT4H1	1.23e-10	-0.834592	0.005	0.178	2.64e-06
RPL14	1.8e-10	0.312252	0.991	0.99	3.85e-06
MTRNR2L12	1.88e-10	-0.890869	0.009	0.182	4.02e-06
FTH1	2.21e-10	-0.312305	0.977	0.989	4.73e-06
C12orf75	2.28e-10	0.675432	0.399	0.199	4.88e-06
UBC	2.32e-10	0.625696	0.972	0.921	4.95e-06
RPS13	2.42e-10	0.332445	0.962	0.977	5.17e-06
UQCRB	2.47e-10	-0.499292	0.737	0.832	5.28e-06
IDS	2.62e-10	-0.909952	0.315	0.51	5.59e-06
BCL11B	2.62e-10	0.654089	0.474	0.253	5.61e-06
IL2RG	2.64e-10	-0.748056	0.329	0.532	5.64e-06
TGFB1	2.93e-10	0.659726	0.272	0.111	6.26e-06
NDUFAB1	3.09e-10	0.522204	0.324	0.137	6.61e-06
ADGRE5	3.28e-10	-0.864033	0.244	0.459	7.02e-06
FAM107B	3.72e-10	0.579087	0.507	0.262	7.96e-06
RNPEPL1	4.23e-10	0.584908	0.174	0.053	9.03e-06
GIMAP7	4.36e-10	0.582251	0.582	0.361	9.32e-06
TAF10	4.74e-10	0.480258	0.178	0.054	1.01e-05
TIMP1	4.96e-10	0.820322	0.319	0.148	1.06e-05
GZMM	5.17e-10	0.63913	0.512	0.296	1.11e-05
GPR171	5.39e-10	-0.930546	0.197	0.396	1.15e-05
AP3S1	6.08e-10	-0.857392	0.085	0.281	1.3e-05
DDIT4	6.1e-10	-0.748375	0.31	0.512	1.3e-05
CASK	6.81e-10	0.463572	0.136	0.033	1.45e-05
CCDC107	6.84e-10	0.634463	0.366	0.18	1.46e-05
ATR	7.24e-10	0.506616	0.146	0.038	1.55e-05
ITGA4	7.87e-10	0.687609	0.437	0.24	1.68e-05
KLRD1	8.08e-10	-1.36033	0.127	0.323	1.73e-05
DEDD2	1e-09	0.545642	0.272	0.113	2.14e-05
JUN	1.1e-09	0.758675	0.944	0.89	2.36e-05
UBE2Q1	1.11e-09	0.355688	0.103	0.02	2.37e-05
RPL27	1.3e-09	-0.365635	0.939	0.974	2.77e-05
SLC35D2	1.54e-09	0.426954	0.117	0.026	3.29e-05
AIF1	1.69e-09	-0.787007	0	0.15	3.61e-05
ATXN7	1.9e-09	-0.808218	0.009	0.167	4.07e-05
DNAJC19	2.02e-09	0.514005	0.286	0.12	4.32e-05
PTP4A1	2.22e-09	-0.732889	0	0.148	4.74e-05
IFI16	2.34e-09	-0.710461	0.324	0.514	5e-05
PLEKHO1	2.6e-09	0.584517	0.192	0.065	5.55e-05
KLF13	3.41e-09	0.542552	0.296	0.131	7.3e-05
MYLIP	4.13e-09	-0.813851	0.108	0.303	8.83e-05
ELF1	4.59e-09	-0.678601	0.437	0.603	9.82e-05
SPON2	5.11e-09	-0.766427	0.019	0.176	0.000109287
BCL9L	5.37e-09	0.426617	0.127	0.032	0.000114877
CD3G	5.98e-09	0.528686	0.714	0.514	0.000127783
ANXA1	5.98e-09	0.470229	0.831	0.659	0.000127903
EVL	6.03e-09	-0.533515	0.606	0.726	0.000128901
GLS	6.55e-09	0.653924	0.244	0.1	0.00013994
IER2	6.58e-09	0.75048	0.69	0.481	0.000140695
GIMAP1	6.65e-09	0.666239	0.333	0.168	0.000142171
ZSWIM4	6.72e-09	-0.823005	0.009	0.158	0.000143627
FMNL1	7.38e-09	0.56291	0.343	0.172	0.000157726
S100A6	7.6e-09	0.540978	0.906	0.847	0.000162499
CST7	7.78e-09	-0.575448	0.535	0.709	0.000166277
RPL17	7.83e-09	-0.795407	0.502	0.608	0.00016744
APBA2	8.06e-09	-0.838767	0.033	0.196	0.000172217
IFITM2	8.83e-09	0.592773	0.61	0.42	0.000188701
PPIB	9.11e-09	0.590246	0.638	0.425	0.000194849
HSPA6	9.73e-09	1.67714	0.221	0.091	0.000207929
MT-ND5	1.07e-08	0.445119	0.84	0.662	0.000228898
GLRX5	1.08e-08	0.451936	0.178	0.06	0.000231434
HLA-DPA1	1.38e-08	-0.487048	0.484	0.662	0.000295978
RPS3	1.41e-08	0.279441	0.991	0.998	0.000301265
UBALD2	1.42e-08	0.565246	0.272	0.118	0.000303905
PSAP	1.44e-08	-0.776423	0.211	0.399	0.000307806
SLC6A6	1.54e-08	0.461761	0.141	0.041	0.000329568
PRKCA	1.81e-08	0.498902	0.117	0.03	0.000386609
MCL1	1.91e-08	-0.647372	0.484	0.632	0.000407449
PLEC	1.91e-08	0.528607	0.141	0.042	0.000408739
UGP2	1.91e-08	-0.734118	0.15	0.342	0.000408829
HDGF	1.96e-08	0.464336	0.141	0.042	0.000418618
SP110	2.06e-08	0.444256	0.216	0.082	0.000441005
ZBTB7A	2.46e-08	0.616551	0.207	0.081	0.000526829
IER3	2.6e-08	0.593003	0.155	0.05	0.000555231
C1QA	2.66e-08	-0.770416	0.028	0.179	0.000567953
CFLAR	2.72e-08	-0.704227	0.324	0.485	0.000582128
PRDX1	2.98e-08	0.525892	0.493	0.299	0.000637979
SRRM2	3.02e-08	0.545522	0.512	0.321	0.000644599
PIK3CD	3.03e-08	0.398125	0.136	0.039	0.000647031
TUBB4B	3.41e-08	0.56698	0.291	0.135	0.00072822
VMP1	3.58e-08	0.694196	0.39	0.226	0.000765187
DUS1L	3.59e-08	0.459768	0.117	0.031	0.000766414
LITAF	3.75e-08	-0.812203	0.221	0.398	0.000801136
APOBEC3G	3.87e-08	0.582472	0.601	0.403	0.000828296
LINC01138	3.92e-08	0.416013	0.155	0.05	0.000836973
LMNA	4.65e-08	0.652548	0.333	0.163	0.000993687
SON	4.87e-08	-0.541455	0.535	0.671	0.0010406
LAPTM5	4.95e-08	-0.540944	0.549	0.684	0.00105812
NEAT1	5.02e-08	-0.44988	0.69	0.823	0.00107395
A1BG	7.09e-08	-0.638121	0.005	0.133	0.00151641
CDC42	7.63e-08	0.486544	0.648	0.445	0.00163184
PDCD5	7.91e-08	0.510404	0.254	0.113	0.00169134
BEST1	8.2e-08	-0.630347	0	0.122	0.0017525
TNF	8.53e-08	1.15363	0.239	0.11	0.00182312
DOK2	8.95e-08	0.493246	0.315	0.153	0.00191255
SERPINA1	9.8e-08	-0.636097	0.009	0.139	0.00209435
KDSR	9.97e-08	0.370912	0.103	0.025	0.00213188
DDIT3	1.06e-07	0.585131	0.249	0.113	0.00227398
DNAJA1	1.09e-07	0.653887	0.559	0.387	0.00232417
HNRNPD	1.13e-07	0.524471	0.324	0.166	0.00241418
PRKCH	1.14e-07	-0.685412	0.155	0.323	0.0024349
CKLF	1.17e-07	0.501732	0.577	0.364	0.00249883
NDUFA12	1.22e-07	0.53059	0.338	0.178	0.002618
SNRPD2	1.34e-07	-0.566113	0.507	0.636	0.00287481
CDKN1A	1.35e-07	0.556241	0.155	0.054	0.00289618
GIPC1	1.43e-07	0.360631	0.127	0.037	0.00304748
HCST	1.43e-07	0.426602	0.892	0.796	0.00305255
HEBP2	1.45e-07	0.545823	0.211	0.089	0.00309541
SMDT1	1.53e-07	0.520009	0.469	0.282	0.00326274
C12orf57	1.72e-07	0.544249	0.563	0.383	0.00368209
LAT	1.78e-07	-0.708627	0.061	0.21	0.00381335
RAB8B	1.86e-07	0.511898	0.211	0.089	0.00396636
JOSD1	1.95e-07	0.474217	0.202	0.082	0.00416125
CHURC1	1.96e-07	0.484053	0.404	0.219	0.00418206
GTF3C6	2.05e-07	0.508494	0.263	0.122	0.00437766
RPS19	2.12e-07	0.257019	0.995	0.997	0.00453029
MYL12B	2.19e-07	0.468788	0.85	0.719	0.00468716
NOL7	2.28e-07	0.498001	0.31	0.153	0.00486666
NDUFA4	2.32e-07	0.503687	0.704	0.534	0.00495939
PIK3R1	2.32e-07	-0.745769	0.319	0.479	0.00496275
RPL35	2.48e-07	-0.259981	0.981	0.985	0.00530789
CHCHD1	2.61e-07	0.483179	0.192	0.077	0.00557864
CREM	2.63e-07	-0.903594	0.136	0.3	0.00561764
NBPF19	2.65e-07	-0.643751	0	0.113	0.00566763
NACA2	2.65e-07	-0.592481	0	0.113	0.00566764
RPLP0	2.68e-07	-0.34072	0.873	0.924	0.00572661
TRMT10C	2.89e-07	0.4268	0.225	0.097	0.00618105
LTBP3	2.9e-07	0.373066	0.103	0.027	0.00619384
ZBTB38	2.94e-07	-0.74758	0.141	0.3	0.00628917
EIF3L	3.04e-07	-0.68846	0.169	0.335	0.00650431
PSMB4	3.17e-07	0.469871	0.239	0.105	0.00677131
TSR3	3.52e-07	0.433818	0.146	0.05	0.00751557
EIF5A	3.57e-07	0.404244	0.254	0.114	0.00763925
KPNA4	3.59e-07	0.466686	0.174	0.066	0.00767247
RGS16	3.85e-07	0.426788	0.103	0.027	0.00822812
PATL2	3.89e-07	-0.754282	0.042	0.179	0.00831115
TIMP3	4.26e-07	0.526987	0.103	0.028	0.00911586
DYRK1A	4.37e-07	0.421563	0.136	0.045	0.00933433
C14orf119	4.6e-07	0.446166	0.178	0.07	0.00982713
SRM	4.71e-07	0.446493	0.174	0.065	0.0100756
NCF1	4.74e-07	0.520129	0.366	0.205	0.0101265
LINC-PINT	5.36e-07	0.499258	0.465	0.284	0.0114521
MLLT6	5.47e-07	0.512023	0.225	0.102	0.0116927
DNAJC21	5.47e-07	0.337523	0.15	0.052	0.0116975
CACYBP	6.56e-07	0.449324	0.371	0.2	0.0140319
ZNF217	6.57e-07	0.357719	0.131	0.043	0.0140371
IRF2BP2	6.84e-07	0.532002	0.202	0.088	0.0146298
PGP	6.87e-07	0.412552	0.164	0.062	0.01469
STK4	6.9e-07	-0.490615	0.676	0.739	0.0147525
PNRC1	7.04e-07	-0.427363	0.643	0.779	0.0150456
RAC2	7.29e-07	0.438689	0.671	0.513	0.0155927
COX7C	7.55e-07	-0.406599	0.742	0.847	0.0161468
SPARC	8.07e-07	0.746754	0.235	0.115	0.0172538
FYN	9.41e-07	-0.618824	0.272	0.456	0.0201158
HRAS	1.02e-06	0.330752	0.103	0.029	0.0218604
NSMCE3	1.03e-06	0.563276	0.244	0.116	0.0220758
DUSP1	1.04e-06	-0.308651	0.873	0.949	0.0223289
TXNL4A	1.05e-06	0.411869	0.211	0.092	0.0224603
DUSP2	1.09e-06	-0.377783	0.662	0.798	0.0232827
EXOSC6	1.13e-06	0.291554	0.169	0.063	0.0240802
ARL4A	1.14e-06	0.536491	0.315	0.164	0.0242848
H2AFZ	1.16e-06	0.513807	0.54	0.359	0.0248852
MRPL41	1.18e-06	0.479989	0.343	0.187	0.0252723
PRELID1	1.28e-06	0.411252	0.446	0.267	0.0273108
ARPC3	1.29e-06	0.385463	0.793	0.643	0.0275875
ZNF706	1.33e-06	0.52498	0.352	0.197	0.0284064
CD46	1.34e-06	0.403522	0.239	0.112	0.028672
CHORDC1	1.42e-06	0.534734	0.249	0.125	0.0304305
TXNDC12	1.5e-06	-0.534918	0.019	0.136	0.0320169
MIDN	1.58e-06	0.472316	0.235	0.114	0.0337424
NABP1	1.6e-06	0.460418	0.3	0.158	0.0342689
OSTF1	1.71e-06	0.471192	0.347	0.196	0.0364635
C18orf32	1.74e-06	0.318885	0.131	0.045	0.0371056
SEC61B	1.74e-06	0.520312	0.512	0.336	0.037282
SNX6	1.76e-06	0.453937	0.362	0.204	0.0376539
PSMA5	1.78e-06	0.456088	0.315	0.168	0.038121
CLK1	1.86e-06	-0.559617	0.296	0.46	0.0398519
KDM5B	1.98e-06	0.545193	0.117	0.039	0.042395
FAM120AOS	2.03e-06	0.438815	0.136	0.05	0.0433407
HINT2	2.12e-06	-0.555932	0.014	0.123	0.0452449
EIF3E	2.14e-06	-0.558371	0.432	0.572	0.0458135
ATG2A	2.18e-06	-0.62243	0.028	0.145	0.0466572
GZMK	2.19e-06	-0.502396	0.671	0.803	0.0467309
AKAP13	2.21e-06	-0.528682	0.371	0.529	0.0472769
PBDC1	2.22e-06	0.346625	0.174	0.069	0.0474258
NNMT	2.39e-06	-0.57389	0.061	0.195	0.0511196
NCOR1	2.43e-06	-0.614004	0.216	0.37	0.051945
ORC6	2.46e-06	-0.651584	0.009	0.113	0.0526734
CAPNS1	2.57e-06	0.440504	0.221	0.105	0.0549645
BEX4	2.68e-06	0.32984	0.136	0.049	0.0573683
MED10	2.79e-06	0.443224	0.324	0.178	0.059733
CDK9	2.85e-06	0.339798	0.136	0.049	0.0608852
TPM4	2.98e-06	0.525719	0.211	0.1	0.0638061
GLUL	3.12e-06	-0.691231	0.113	0.257	0.0666774
CD53	3.17e-06	-0.58231	0.446	0.572	0.067661
SP100	3.18e-06	-0.577115	0.362	0.491	0.0679311
DRAP1	3.33e-06	0.422018	0.516	0.338	0.0711029
SMCHD1	3.39e-06	-0.659621	0.305	0.444	0.0724544
GNLY	3.44e-06	-0.632706	0.16	0.338	0.0735483
BRD1	3.59e-06	0.353571	0.108	0.034	0.0766525
GPATCH8	3.63e-06	-0.686434	0.117	0.254	0.077539
USF2	3.65e-06	0.400638	0.221	0.102	0.0779263
MRPL34	3.66e-06	0.330091	0.216	0.097	0.0782173
RASSF7	4.01e-06	0.294909	0.146	0.055	0.0857497
DYNLL1	4.03e-06	0.579649	0.498	0.344	0.0861302
PTMS	4.24e-06	0.539171	0.244	0.126	0.0905729
RGS14	4.33e-06	0.432388	0.183	0.08	0.0925167
CDK13	4.45e-06	0.411654	0.127	0.046	0.0952174
GTF2A2	4.56e-06	0.365227	0.305	0.156	0.0973777
H3F3A	4.82e-06	0.370067	0.883	0.792	0.102948
YBX1	5e-06	-0.539167	0.615	0.671	0.106956
IGFBP3	5e-06	-0.641974	0.052	0.174	0.106982
GPR82	5.16e-06	-0.548298	0.019	0.124	0.110357
SSNA1	5.23e-06	0.3817	0.277	0.141	0.1118
CDV3	5.38e-06	0.487584	0.239	0.118	0.114957
NAP1L1	5.44e-06	-0.474853	0.474	0.589	0.116282
SUPT3H	5.44e-06	-0.616024	0.056	0.178	0.116368
MRPS34	5.54e-06	0.541072	0.249	0.13	0.118521
RGS19	5.6e-06	0.329365	0.207	0.094	0.119754
NSA2	5.75e-06	0.533262	0.39	0.244	0.122938
MTPN	5.78e-06	0.545604	0.239	0.123	0.123591
XBP1	5.87e-06	0.437286	0.31	0.17	0.12549
REL	6.04e-06	-0.612329	0.291	0.425	0.129217
SC5D	6.18e-06	-0.644986	0.019	0.123	0.13218
IFI44	6.2e-06	0.409628	0.127	0.047	0.132564
ZNRD1	6.39e-06	0.363339	0.268	0.135	0.136683
ITGAL	6.97e-06	0.459474	0.216	0.105	0.148942
BCL2A1	7.08e-06	0.32034	0.146	0.057	0.151391
HOXB2	7.11e-06	0.350078	0.108	0.035	0.151987
NDUFA4L2	7.33e-06	-0.569515	0.047	0.17	0.156729
PIP4K2A	7.36e-06	-0.60721	0.174	0.325	0.157332
TTC39C	7.66e-06	0.488455	0.272	0.148	0.163809
PHF10	7.84e-06	0.325965	0.103	0.033	0.167629
CD7	7.87e-06	-0.696113	0.319	0.455	0.168217
HINT1	8.29e-06	0.35967	0.784	0.664	0.177186
VAMP2	8.64e-06	-0.469002	0.469	0.582	0.18463
OTULIN	8.81e-06	0.472081	0.155	0.063	0.188362
UQCR11	8.89e-06	-0.468863	0.549	0.66	0.190097
NUTM2A-AS1	9.12e-06	0.38161	0.169	0.073	0.194888
LYST	9.23e-06	-0.732001	0.108	0.238	0.197275
ZNF302	9.44e-06	-0.637725	0.052	0.168	0.201746
RGCC	9.6e-06	0.348312	0.648	0.463	0.20532
CNOT6L	1e-05	-0.673126	0.249	0.375	0.214761
ADNP	1.03e-05	0.337031	0.103	0.034	0.219935
ENO1	1.07e-05	-0.498662	0.427	0.556	0.228068
RAD50	1.07e-05	-0.512579	0.019	0.118	0.229794
ARHGDIB	1.1e-05	-0.339058	0.784	0.841	0.234514
FKBP2	1.1e-05	-0.532664	0.023	0.126	0.236094
ISG15	1.11e-05	0.5391	0.3	0.171	0.237993
TXN	1.14e-05	0.527958	0.441	0.297	0.242939
NPIPB5	1.15e-05	-0.47356	0.014	0.111	0.245639
LYAR	1.16e-05	0.469272	0.54	0.39	0.248308
CIAO1	1.18e-05	0.341654	0.146	0.059	0.251981
TSC22D2	1.18e-05	0.444845	0.146	0.059	0.25252
TNFSF10	1.26e-05	0.48043	0.183	0.086	0.268817
CTSC	1.29e-05	0.530901	0.413	0.26	0.274918
FOXN3	1.33e-05	-0.575389	0.094	0.223	0.284769
TIPIN	1.38e-05	-0.547007	0.033	0.14	0.295018
PTTG1IP	1.44e-05	0.311854	0.117	0.042	0.308219
PHB2	1.46e-05	0.388475	0.254	0.131	0.31166
RAB21	1.64e-05	0.417695	0.146	0.06	0.350003
IL6ST	1.68e-05	-0.572065	0.061	0.18	0.360032
MBNL1	1.69e-05	0.450807	0.469	0.317	0.361512
ID3	1.74e-05	0.429546	0.188	0.088	0.372805
AKNA	1.76e-05	-0.613234	0.197	0.336	0.377302
RIC3	1.85e-05	0.306336	0.103	0.035	0.395413
LGALS3	1.9e-05	0.416954	0.291	0.16	0.4066
RGL4	1.93e-05	0.371882	0.169	0.075	0.412716
SLC9A3R1	1.99e-05	0.484077	0.225	0.117	0.424779
CCND2	2.03e-05	0.424339	0.216	0.109	0.433518
TNFSF12	2.04e-05	0.309943	0.103	0.035	0.436142
LRCH4	2.05e-05	-0.513913	0.028	0.128	0.4372
PARP8	2.05e-05	-0.567893	0.249	0.379	0.438012
RBM38	2.09e-05	0.330831	0.141	0.057	0.446916
IPCEF1	2.11e-05	-0.567994	0.075	0.193	0.451981
SSBP1	2.21e-05	0.430664	0.394	0.247	0.473116
CCDC66	2.25e-05	0.362319	0.221	0.11	0.479954
CCSER2	2.29e-05	-0.571431	0.188	0.316	0.489803
PRF1	2.33e-05	-0.592606	0.164	0.299	0.497404
NXT1	2.38e-05	0.361157	0.197	0.093	0.508385
SLC25A3	2.49e-05	0.350012	0.498	0.335	0.533287
KCMF1	2.53e-05	0.271964	0.108	0.038	0.541299
TSSC4	2.63e-05	0.317668	0.136	0.055	0.561339
TIPRL	2.67e-05	0.351856	0.178	0.082	0.569864
DEGS1	2.75e-05	0.449647	0.207	0.105	0.587534
KRAS	2.76e-05	0.412811	0.225	0.113	0.590408
PPP1CA	2.93e-05	-0.545263	0.211	0.34	0.626796
NTAN1	2.94e-05	0.329739	0.127	0.05	0.62849
ZNF331	2.96e-05	-0.762262	0.216	0.341	0.633453
SPCS3	3.06e-05	0.431632	0.207	0.104	0.653579
AKAP8L	3.2e-05	0.375166	0.141	0.06	0.684808
ITK	3.24e-05	-0.606199	0.15	0.281	0.693318
BLOC1S4	3.26e-05	0.323929	0.197	0.092	0.695908
DYNLT1	3.39e-05	-0.623835	0.178	0.298	0.724637
P2RY8	3.42e-05	0.286144	0.117	0.044	0.731931
TOX	3.45e-05	-0.529432	0.052	0.159	0.737271
CLIC1	3.76e-05	0.460207	0.779	0.669	0.802721
NFKB1	3.83e-05	0.444003	0.103	0.037	0.818552
ERAP2	4.25e-05	-0.567179	0.089	0.205	0.909206
CISD3	4.28e-05	0.357731	0.122	0.049	0.915232
PDLIM2	4.3e-05	0.324301	0.258	0.14	0.918719
RBMX	4.39e-05	-0.543438	0.263	0.387	0.937843
GZMH	4.39e-05	-0.40972	0.268	0.434	0.939143
RASSF1	4.67e-05	0.317156	0.178	0.083	0.99764
FBRS	4.82e-05	0.323431	0.103	0.037	1
MPC1	4.96e-05	0.356705	0.221	0.114	1
CD63	5.07e-05	0.471895	0.549	0.385	1
KRT10	5.29e-05	0.393287	0.427	0.285	1
FTL	5.31e-05	-0.292393	0.948	0.968	1
MIF	5.34e-05	-0.53832	0.376	0.468	1
CCNG1	5.39e-05	-0.496912	0.038	0.136	1
MAPK1	5.39e-05	-0.483331	0.089	0.209	1
ZFAND2A	5.46e-05	0.459491	0.202	0.104	1
THOC7	5.47e-05	0.395268	0.225	0.12	1
SLAMF1	5.57e-05	0.289479	0.113	0.043	1
ACTA2	5.74e-05	0.449765	0.202	0.104	1
LSM6	5.98e-05	0.360952	0.277	0.155	1
APBB1IP	6.2e-05	0.381097	0.329	0.197	1
MYL9	6.63e-05	0.431506	0.103	0.039	1
EMC6	6.82e-05	0.330498	0.178	0.084	1
GRK6	6.83e-05	0.33236	0.146	0.064	1
CBLB	6.88e-05	-0.574857	0.15	0.268	1
TCP1	6.96e-05	0.36388	0.277	0.159	1
PCSK7	7.08e-05	-0.407907	0.282	0.436	1
TRAPPC10	7.27e-05	0.353679	0.136	0.059	1
ATF3	7.56e-05	-0.756707	0.056	0.157	1
KDM4C	7.9e-05	0.281901	0.103	0.038	1
SAT2	7.96e-05	0.346478	0.211	0.109	1
SRP19	8.13e-05	0.395833	0.235	0.127	1
PCBP2	8.15e-05	-0.51267	0.338	0.464	1
NPC2	8.19e-05	-0.520363	0.141	0.263	1
KIF2A	8.39e-05	0.428462	0.235	0.129	1
PA2G4	8.54e-05	-0.552172	0.244	0.365	1
FAM162A	8.68e-05	0.263555	0.249	0.133	1
SNHG25	8.75e-05	0.325387	0.136	0.06	1
DYNLRB1	8.9e-05	0.364242	0.371	0.229	1
LGALS1	9.13e-05	0.595704	0.671	0.524	1
CDC42EP3	9.2e-05	0.477389	0.225	0.123	1
RBM33	9.75e-05	0.389187	0.207	0.108	1
ATF7IP2	9.91e-05	0.439194	0.155	0.072	1
H2AFJ	0.000105556	0.3232	0.249	0.139	1
ANKRD11	0.000113534	0.401934	0.324	0.2	1
FBL	0.000113888	-0.517882	0.122	0.233	1
ITSN2	0.000118732	-0.496856	0.094	0.207	1
MAZ	0.000118882	0.283377	0.192	0.096	1
CORO1B	0.000119545	0.406515	0.315	0.192	1
NDUFB3	0.000119621	0.327318	0.315	0.187	1
HNRNPU	0.000121999	0.413685	0.465	0.337	1
TXNDC17	0.000122401	0.278744	0.183	0.09	1
TSPO	0.00012916	0.33777	0.531	0.384	1
STX4	0.000130549	0.33115	0.141	0.062	1
SRSF2	0.000131544	-0.475385	0.418	0.51	1
ANKRD12	0.000131699	0.337821	0.606	0.431	1
METTL5	0.000132027	0.273197	0.235	0.125	1
NDUFB2	0.000133381	0.336924	0.46	0.316	1
PILRB	0.000135496	-0.428821	0.033	0.123	1
YBX3	0.00013849	0.378721	0.16	0.076	1
PLEKHF1	0.000142811	0.350973	0.122	0.052	1
ISCA2	0.000143522	0.303542	0.141	0.063	1
HNRNPA1L2	0.000144251	-0.404131	0.028	0.113	1
SPTAN1	0.000144953	0.434462	0.197	0.104	1
TMC6	0.000146095	0.359332	0.239	0.134	1
CST3	0.000152236	-0.486907	0.136	0.257	1
ACBD3	0.000152374	0.296942	0.113	0.046	1
CMPK1	0.000153183	-0.490397	0.235	0.351	1
PTPN7	0.000153392	0.400755	0.451	0.305	1
TRAF3IP3	0.000155343	0.334016	0.446	0.297	1
CSK	0.000155384	0.370113	0.225	0.122	1
ILK	0.000157604	0.346476	0.169	0.084	1
SEC11C	0.000162755	0.318224	0.254	0.142	1
SP140	0.000166436	-0.492945	0.094	0.196	1
LMBRD1	0.000177433	0.278311	0.127	0.055	1
HEXIM1	0.0001789	-0.534038	0.103	0.209	1
PLEKHA2	0.000180874	-0.434233	0.028	0.112	1
SSR4	0.000181777	0.324016	0.7	0.553	1
STK24	0.000183883	0.316679	0.122	0.053	1
PTGES3	0.000186982	0.37706	0.563	0.403	1
KLRC1	0.000187267	0.437414	0.169	0.084	1
E2F4	0.000187539	0.342864	0.155	0.075	1
CHMP2A	0.000188787	0.32465	0.338	0.212	1
CNBP	0.000190106	-0.435161	0.427	0.545	1
LZIC	0.000191323	0.259797	0.127	0.055	1
ZNF652	0.000192993	0.291923	0.155	0.073	1
TMEM173	0.000195325	-0.659123	0.155	0.253	1
PLIN2	0.000197552	-0.576928	0.103	0.204	1
RPL22L1	0.000199661	0.493767	0.385	0.254	1
NPM1	0.000201124	-0.303556	0.714	0.773	1
CDK5RAP3	0.000203089	-0.477981	0.047	0.136	1
TIGIT	0.000203659	0.44145	0.254	0.149	1
RAB2A	0.000205009	0.298555	0.31	0.186	1
SNRPD3	0.000206919	0.361228	0.333	0.21	1
CRTAM	0.000207357	-0.62449	0.141	0.258	1
CSTB	0.000208502	0.419206	0.441	0.308	1
AHSA1	0.000209244	0.34421	0.207	0.112	1
NBL1	0.00021028	0.258076	0.108	0.044	1
TMEM14C	0.000210512	0.327195	0.239	0.138	1
SRSF3	0.000213114	0.325492	0.587	0.419	1
SIPA1	0.000213168	0.335774	0.183	0.094	1
RAN	0.000213718	0.357667	0.502	0.381	1
GALM	0.00022281	-0.579495	0.099	0.198	1
ARPC1B	0.000225046	-0.394858	0.376	0.506	1
HNRNPA2B1	0.000228986	0.385018	0.77	0.677	1
ITPKB	0.00023055	0.313021	0.117	0.05	1
ACP1	0.000236589	0.338562	0.286	0.172	1
RNF125	0.000243575	-0.527527	0.08	0.178	1
H2AFV	0.000247538	0.329049	0.408	0.274	1
DOCK8	0.000248625	-0.458472	0.235	0.354	1
JAML	0.000248683	-0.525912	0.183	0.291	1
PPP6R3	0.000249483	0.322888	0.122	0.054	1
NMRK1	0.000251701	0.358565	0.244	0.143	1
PPP1R15A	0.000252171	0.488448	0.657	0.56	1
CCT5	0.000253519	0.27388	0.183	0.093	1
MRPS6	0.000255819	0.397009	0.286	0.181	1
ZNF721	0.000260059	0.296605	0.169	0.085	1
TMEM203	0.000262803	0.290145	0.103	0.042	1
BCL2L11	0.000267214	-0.507338	0.033	0.115	1
PHIP	0.000268846	-0.425797	0.127	0.243	1
EIF5	0.000291403	-0.462766	0.244	0.363	1
CAP1	0.000294203	-0.434982	0.272	0.392	1
AP3M2	0.000297367	0.312275	0.122	0.054	1
UBB	0.000299576	0.433834	0.878	0.801	1
SOCS3	0.000300354	0.494462	0.178	0.092	1
PPM1B	0.000301152	-0.4492	0.056	0.146	1
DDX17	0.00030459	0.361865	0.493	0.353	1
DIAPH1	0.000306593	0.408663	0.221	0.127	1
GDI2	0.000309593	-0.43529	0.127	0.236	1
EPB41L4A-AS1	0.000320093	0.309357	0.254	0.146	1
PDCD6	0.000320923	-0.418922	0.061	0.151	1
BCLAF1	0.000323294	-0.498991	0.254	0.356	1
RHOA	0.000326262	-0.396917	0.408	0.508	1
UBE2R2	0.000326841	0.303298	0.141	0.066	1
TM9SF3	0.000334718	0.354986	0.169	0.088	1
TPI1	0.000336359	-0.425619	0.399	0.495	1
CD2	0.00034718	0.288013	0.854	0.77	1
BTF3L4	0.000350858	0.267516	0.169	0.084	1
MRPL10	0.000352016	-0.495631	0.08	0.174	1
LIPA	0.000352756	-0.385844	0.028	0.106	1
MZT2A	0.000358456	0.337161	0.427	0.291	1
CYHR1	0.000379123	0.275379	0.103	0.043	1
HNRNPA0	0.000383917	-0.453154	0.333	0.442	1
PLAC8	0.000385232	0.260844	0.16	0.08	1
SYAP1	0.000386383	-0.551051	0.141	0.243	1
RNF19A	0.000386657	-0.475411	0.291	0.393	1
C19orf53	0.000394161	0.287598	0.535	0.381	1
SPP1	0.000403978	0.456487	0.225	0.134	1
TRMT112	0.000409036	0.292293	0.592	0.429	1
WSB1	0.000416377	-0.463413	0.225	0.335	1
NDUFB11	0.000423143	0.289004	0.46	0.324	1
POLR2J	0.000437951	0.311724	0.31	0.193	1
PTPN22	0.00045564	0.324099	0.3	0.191	1
TRAT1	0.000459066	-0.509751	0.169	0.271	1
PEX2	0.00046101	0.337299	0.146	0.072	1
CD82	0.000482049	0.418108	0.169	0.091	1
CRIP1	0.000499062	0.47958	0.484	0.349	1
SF3B6	0.000503914	0.342161	0.329	0.211	1
EIF4A2	0.000506281	-0.289347	0.667	0.695	1
MRPL54	0.000508934	0.358717	0.286	0.18	1
HNRNPLL	0.000508972	-0.396762	0.033	0.109	1
FOSB	0.000513137	0.400477	0.732	0.657	1
ZEB2	0.000515976	-0.54436	0.16	0.266	1
CCR7	0.000516811	0.383099	0.103	0.045	1
HDLBP	0.000524253	0.33295	0.113	0.051	1
FTX	0.000531835	0.255967	0.117	0.053	1
INPP5D	0.000535998	-0.432837	0.099	0.196	1
SLC25A26	0.000538297	-0.44251	0.047	0.13	1
ARL6IP4	0.000544308	-0.465371	0.338	0.428	1
ANAPC16	0.000557878	-0.382291	0.521	0.614	1
METTL15	0.000564154	-0.423871	0.033	0.107	1
IMP3	0.000567059	0.309387	0.202	0.113	1
TAZ	0.000580597	0.286006	0.141	0.069	1
ATF6B	0.000586372	-0.43372	0.108	0.209	1
POLR1D	0.000589491	0.309964	0.39	0.267	1
PRNP	0.000593833	0.297159	0.155	0.079	1
MPLKIP	0.00060309	0.304378	0.23	0.137	1
LINC00649	0.00060322	-0.396148	0.047	0.128	1
CITED2	0.000614618	-0.509344	0.282	0.398	1
N4BP1	0.000621286	0.270314	0.141	0.068	1
RASGRP1	0.000624673	0.328273	0.277	0.171	1
RNF115	0.000639668	-0.47283	0.15	0.253	1
SMIM10L1	0.000644665	0.289295	0.155	0.08	1
PSMA3-AS1	0.000648726	-0.477707	0.207	0.311	1
THUMPD3-AS1	0.000653487	0.32643	0.211	0.119	1
WIPF1	0.00065853	-0.437468	0.347	0.438	1
RFTN1	0.000660853	-0.385116	0.047	0.127	1
GOSR1	0.000669328	0.294445	0.155	0.08	1
SNRPG	0.000672566	0.347164	0.437	0.313	1
NDUFS6	0.00067773	0.330265	0.329	0.218	1
CCL3	0.000680231	-0.419193	0.113	0.218	1
SERPINB6	0.000700145	0.313822	0.117	0.054	1
NT5C	0.000726342	0.282002	0.207	0.116	1
PSMA3	0.000733545	0.363146	0.268	0.167	1
SLAMF7	0.000735829	0.279298	0.103	0.045	1
MAP4K1	0.00074559	-0.361613	0.038	0.114	1
MGST3	0.000753834	0.363282	0.362	0.252	1
LENG1	0.00077233	0.283038	0.16	0.083	1
HAX1	0.000775099	0.299288	0.286	0.177	1
OXA1L	0.00078234	-0.426654	0.061	0.143	1
LMAN1	0.000785563	0.334986	0.192	0.11	1
NOP10	0.000800156	0.327787	0.399	0.275	1
SRGAP3	0.00081334	-0.405726	0.038	0.113	1
GLRX	0.000818053	0.343288	0.239	0.144	1
CCDC59	0.000822482	0.365126	0.277	0.178	1
CBX6	0.000832622	0.259032	0.127	0.06	1
ITGB1	0.000842015	-0.500773	0.385	0.47	1
BORCS5	0.00086413	0.272592	0.141	0.07	1
PFDN2	0.000876905	0.331207	0.268	0.166	1
MAF	0.000889565	0.299266	0.249	0.147	1
MLXIP	0.000901639	0.292719	0.122	0.059	1
STAT4	0.000905675	-0.496768	0.16	0.253	1
PPP1R2	0.000924515	-0.492102	0.394	0.47	1
DAPK2	0.000925016	-0.417485	0.033	0.103	1
TTC19	0.000937462	-0.404728	0.127	0.224	1
PSTPIP1	0.000938936	0.273215	0.272	0.169	1
CSNK1A1	0.000945266	-0.427005	0.16	0.261	1
BOLA3	0.000946918	0.272415	0.146	0.074	1
ADSS	0.000954826	0.256227	0.174	0.094	1
CSNK1D	0.000962414	-0.443926	0.07	0.152	1
YWHAE	0.00097579	0.294889	0.254	0.153	1
BIN2	0.000980577	-0.493194	0.225	0.329	1
PSMB7	0.00098398	-0.464836	0.136	0.227	1
MORF4L1	0.000986412	-0.390981	0.484	0.552	1
ANXA2	0.000988366	0.312922	0.446	0.313	1
NUMA1	0.00100302	0.307802	0.122	0.059	1
BUD31	0.00107011	0.2554	0.315	0.198	1
ZNF207	0.00108477	-0.452248	0.127	0.221	1
NDUFA3	0.0011273	-0.385893	0.286	0.395	1
BLVRA	0.00113871	-0.400767	0.033	0.102	1
PRKDC	0.00115076	0.270417	0.188	0.105	1
GABPB1-AS1	0.00116759	-0.437706	0.122	0.216	1
MAGOH	0.00118261	0.285252	0.277	0.174	1
ARL5A	0.00120617	-0.361948	0.066	0.148	1
OTUD5	0.00120838	0.28363	0.103	0.047	1
GFI1	0.00122852	-0.352609	0.047	0.123	1
EIF4E2	0.00125929	0.283964	0.16	0.086	1
TERF2IP	0.00125939	-0.406661	0.399	0.481	1
HMBOX1	0.00128603	-0.357304	0.042	0.116	1
XPA	0.00133261	0.254416	0.136	0.069	1
SS18L2	0.00138423	0.280622	0.258	0.161	1
TSPAN5	0.00138608	-0.356987	0.047	0.124	1
FLNA	0.00138808	0.404683	0.239	0.151	1
LAGE3	0.00139724	0.263535	0.108	0.051	1
TNFAIP8	0.00141421	0.282073	0.418	0.293	1
LUC7L2	0.00142826	-0.384223	0.075	0.159	1
CTSD	0.00146014	-0.353935	0.315	0.417	1
TAGLN2	0.00147093	0.536289	0.38	0.29	1
PSME1	0.00147762	-0.315959	0.615	0.687	1
PTGER4	0.00149265	-0.363981	0.268	0.382	1
SCML4	0.00149908	-0.431211	0.136	0.226	1
SOD2	0.00150557	-0.399781	0.094	0.18	1
MDFIC	0.00152051	0.297214	0.216	0.128	1
MRPL51	0.00152216	0.351361	0.3	0.202	1
BCAS2	0.00154709	0.617666	0.31	0.213	1
AP2M1	0.00156474	-0.389036	0.169	0.267	1
PSMB10	0.00163004	-0.428435	0.099	0.185	1
ATG12	0.00164614	-0.439	0.136	0.227	1
PHPT1	0.00166212	0.374786	0.282	0.192	1
AKIRIN2	0.00167754	-0.516664	0.15	0.235	1
CEBPB	0.0016795	-0.478504	0.225	0.326	1
RAB8A	0.00171484	0.293174	0.183	0.105	1
THAP7	0.00171682	0.29138	0.127	0.064	1
ATG101	0.00177294	0.253249	0.117	0.058	1
BST2	0.0017949	0.303832	0.347	0.239	1
GOPC	0.00186592	0.264945	0.122	0.061	1
HMGB1	0.00188929	-0.282436	0.803	0.835	1
PSMA6	0.00191259	-0.359744	0.052	0.126	1
TMEM230	0.00193136	-0.381075	0.192	0.289	1
HEXA	0.00197353	-0.380458	0.056	0.13	1
IL10RA	0.00199855	-0.43997	0.268	0.354	1
ARL1	0.00204956	0.286259	0.113	0.056	1
ABHD14B	0.00206029	-0.386871	0.066	0.14	1
GNG2	0.00206464	0.314096	0.225	0.139	1
SNHG15	0.00207863	0.358844	0.188	0.112	1
ARID5B	0.00209703	-0.598485	0.207	0.29	1
ATP2B1	0.00211534	0.263297	0.174	0.099	1
CD28	0.00212176	0.312986	0.146	0.079	1
JUNB	0.00212606	-0.250967	0.873	0.916	1
BAZ2B	0.0021462	-0.390577	0.052	0.122	1
EVI2B	0.00215676	-0.304212	0.268	0.364	1
CD164	0.00216342	-0.374396	0.169	0.264	1
CD226	0.00216969	0.318185	0.136	0.073	1
TARDBP	0.00220608	-0.351592	0.056	0.131	1
TUBA4A	0.00220741	-0.323015	0.46	0.55	1
PPP2R5C	0.00222428	-0.324566	0.498	0.593	1
ANP32B	0.00224369	0.317345	0.38	0.273	1
MKRN1	0.00229105	-0.377234	0.061	0.136	1
SAMSN1	0.00229996	-0.380247	0.347	0.431	1
RSRC2	0.00230975	-0.315615	0.315	0.435	1
ITGAE	0.00231225	-0.430814	0.131	0.22	1
GABARAPL2	0.0023433	0.289096	0.432	0.316	1
PNPLA8	0.00239042	0.254388	0.136	0.072	1
ATP1B3	0.00241088	-0.516363	0.169	0.253	1
CYB5B	0.00241543	-0.331736	0.047	0.116	1
ZC3H7A	0.00241979	-0.296041	0.038	0.103	1
ZC3H15	0.0024347	0.296374	0.286	0.187	1
CCL5	0.00244597	0.254055	0.967	0.969	1
NDUFC2	0.00248804	0.273839	0.319	0.219	1
CASP3	0.00250129	-0.376928	0.038	0.102	1
RCSD1	0.00250239	-0.406842	0.146	0.236	1
NAA50	0.00251194	-0.457964	0.117	0.197	1
RBBP4	0.00251841	0.303454	0.192	0.116	1
WDR74	0.00254149	-0.36463	0.042	0.109	1
SIT1	0.00257909	0.332667	0.263	0.17	1
ELOVL5	0.0025846	-0.368705	0.089	0.17	1
BHLHE40	0.00264281	0.358122	0.221	0.139	1
ODF2L	0.0027305	-0.48583	0.263	0.346	1
PRPF38B	0.00273933	-0.397688	0.408	0.494	1
SMARCE1	0.00275506	-0.322039	0.066	0.141	1
SUB1	0.00277553	0.355365	0.7	0.595	1
CTSZ	0.00278171	0.280203	0.103	0.051	1
SHOC2	0.00279341	-0.384867	0.061	0.131	1
DLGAP1-AS1	0.00282844	-0.407321	0.08	0.156	1
SLC25A45	0.00283366	-0.342285	0.038	0.101	1
PRKX	0.00284408	-0.364701	0.047	0.115	1
ECH1	0.00285744	-0.399719	0.244	0.329	1
MPC2	0.00291431	0.263972	0.258	0.166	1
DCK	0.00291687	-0.366059	0.113	0.199	1
BTG2	0.00295498	0.450381	0.606	0.486	1
FAM215B	0.00295577	-0.374804	0.042	0.107	1
CCT4	0.0029612	0.288312	0.296	0.203	1
HSD17B11	0.00300135	-0.413632	0.146	0.228	1
SLC3A2	0.00306812	0.33128	0.282	0.194	1
CAPZB	0.00308044	-0.295823	0.385	0.474	1
UBE2J2	0.00311473	0.276394	0.141	0.078	1
TLN1	0.00317818	0.302659	0.282	0.189	1
RAB7A	0.00336406	-0.439878	0.174	0.254	1
TRAPPC4	0.00341655	0.326135	0.155	0.089	1
CCL4	0.00341693	0.962603	0.667	0.825	1
AKR1B1	0.00346223	-0.366348	0.066	0.137	1
CCDC130	0.0034901	0.250288	0.122	0.063	1
PRRC2B	0.00361076	0.292231	0.141	0.078	1
ATP2B4	0.00368861	0.271163	0.131	0.071	1
LPIN1	0.00372569	-0.449959	0.141	0.224	1
BTG3	0.00378635	-0.467925	0.127	0.204	1
CTSB	0.00381468	-0.387604	0.113	0.192	1
LSM8	0.00392911	0.25212	0.394	0.281	1
SFI1	0.00393751	-0.378697	0.061	0.131	1
TSPYL2	0.00394293	-0.534611	0.296	0.378	1
HNRNPC	0.00395995	-0.314435	0.408	0.483	1
DDX6	0.0039665	-0.384804	0.188	0.271	1
KMT2A	0.00397576	0.423376	0.23	0.148	1
PRDX2	0.00400718	0.317093	0.343	0.245	1
CD96	0.00401721	-0.360624	0.394	0.469	1
SNRPB	0.00401962	0.343019	0.423	0.315	1
CCL4L2	0.00406301	2.40373	0.418	0.348	1
SF3B2	0.00415738	-0.344024	0.211	0.301	1
ATP6V1D	0.00420062	0.253407	0.122	0.065	1
MAT2B	0.00422156	-0.374007	0.094	0.17	1
CMTM7	0.00427221	-0.353308	0.122	0.205	1
CSRNP1	0.00427966	0.297821	0.254	0.165	1
CDC14A	0.00435175	0.29248	0.141	0.08	1
KMT2E	0.00436042	-0.333378	0.366	0.449	1
EVI2A	0.00440677	-0.464552	0.258	0.327	1
UQCRQ	0.00447052	-0.381281	0.343	0.417	1
CD84	0.00450041	-0.434555	0.202	0.279	1
SRSF4	0.00451026	-0.382526	0.141	0.22	1
CTSS	0.00451097	-0.401975	0.216	0.295	1
ERN1	0.0045367	0.375399	0.202	0.127	1
CCDC167	0.00456688	-0.421228	0.141	0.216	1
HNRNPK	0.00480638	-0.299635	0.469	0.538	1
EIF1AX	0.004827	-0.422047	0.197	0.281	1
AOAH	0.00483987	-0.348588	0.066	0.136	1
PYHIN1	0.00487942	-0.428418	0.23	0.308	1
ARPC5L	0.00492164	0.283826	0.371	0.271	1
RNF10	0.00499228	-0.320839	0.047	0.11	1
ILF2	0.00506704	0.252017	0.216	0.136	1
ZCCHC17	0.00515522	-0.317332	0.042	0.104	1
YIPF5	0.0051619	0.320541	0.113	0.06	1
RPS27L	0.00521466	0.302707	0.479	0.375	1
SUMO2	0.00524651	0.291934	0.718	0.599	1
CD6	0.0052963	0.284861	0.254	0.169	1
CD47	0.00532688	0.303361	0.319	0.224	1
STT3B	0.00538547	-0.326483	0.099	0.174	1
SCAF11	0.00547396	-0.41386	0.272	0.347	1
SRSF8	0.0054766	-0.344466	0.089	0.163	1
ASCC2	0.00553911	-0.358416	0.056	0.119	1
APEX1	0.00556513	0.279743	0.197	0.122	1
THOC2	0.00556627	-0.318597	0.108	0.182	1
SNX17	0.00565155	-0.337759	0.117	0.192	1
BPTF	0.00574519	0.277052	0.272	0.186	1
KRCC1	0.00593712	-0.340661	0.056	0.119	1
SUMO1	0.00595881	-0.282218	0.333	0.416	1
DUSP10	0.00600284	-0.413256	0.061	0.124	1
LMF2	0.00603087	0.266585	0.113	0.06	1
ANKRD44	0.00604811	-0.336811	0.216	0.3	1
CASP8	0.00618658	-0.406515	0.192	0.269	1
CD8B	0.00629403	0.307555	0.563	0.457	1
TRIM22	0.00630684	-0.321379	0.141	0.223	1
SF1	0.00630856	0.311275	0.469	0.356	1
ATP2A3	0.0063345	0.2941	0.103	0.055	1
MAP2K1	0.00639509	-0.336962	0.052	0.112	1
RBBP6	0.00652503	0.298943	0.216	0.141	1
BSG	0.00655423	-0.33212	0.178	0.26	1
FNBP1	0.00665148	-0.346617	0.38	0.458	1
BBX	0.00668817	-0.390587	0.192	0.273	1
UCP2	0.00677403	-0.305962	0.249	0.342	1
ADD1	0.00692594	0.299016	0.164	0.1	1
PTEN	0.0070833	0.276325	0.117	0.065	1
GLIPR1	0.00709554	-0.347537	0.244	0.331	1
DCTN6	0.00714549	-0.440803	0.108	0.174	1
ABRACL	0.00719773	0.287215	0.413	0.309	1
RSBN1	0.00720055	-0.414692	0.16	0.236	1
CIB1	0.00722373	0.305038	0.559	0.426	1
CXCR3	0.00748281	0.322107	0.254	0.173	1
ETS1	0.0074908	-0.282744	0.484	0.523	1
CORO7	0.00760978	0.274682	0.127	0.072	1
PPP3CC	0.00780267	-0.347991	0.075	0.14	1
NDUFB9	0.00780931	-0.34465	0.207	0.277	1
PAIP2	0.00795117	-0.301937	0.3	0.379	1
SLC25A5	0.00816499	0.28149	0.46	0.352	1
WDR1	0.00836855	-0.364733	0.141	0.219	1
METTL9	0.00841697	-0.358848	0.216	0.29	1
WBP2	0.00842943	-0.314052	0.066	0.129	1
DNAJC3	0.00852888	0.291573	0.15	0.093	1
PIAS1	0.00853928	-0.276175	0.056	0.119	1
PAN3	0.00877831	0.278496	0.108	0.059	1
ST13	0.00916749	-0.301808	0.244	0.329	1
EOMES	0.00925927	-0.425438	0.075	0.136	1
IDH3B	0.00930934	-0.350076	0.085	0.147	1
TGIF1	0.00936696	-0.382212	0.146	0.219	1
PDCD2	0.00942938	0.271415	0.178	0.112	1
GPX4	0.00946008	0.331424	0.479	0.372	1
COX6C	0.0095033	0.265087	0.695	0.574	1
HIST1H4C	0.00951956	0.329973	0.3	0.212	1
NR4A2	0.00952119	0.460838	0.441	0.367	1
SPCS1	0.00958975	0.296409	0.469	0.378	1
TMED2	0.00973009	-0.299435	0.192	0.273	1
HSPA9	0.0097788	0.266573	0.197	0.13	1
OCIAD2	0.010113	0.250505	0.413	0.315	1
VDAC1	0.0102039	0.309847	0.249	0.171	1
GCHFR	0.0107842	-0.343163	0.155	0.232	1
ZRSR2	0.010788	-0.341225	0.066	0.125	1
SDCBP	0.0108091	-0.340724	0.258	0.333	1
CCDC124	0.0108777	0.268945	0.146	0.089	1
STAT1	0.0109172	-0.298549	0.108	0.18	1
NFE2L2	0.0109452	-0.323832	0.113	0.185	1
NSL1	0.0110263	0.261877	0.108	0.059	1
FAM177A1	0.0110391	-0.426467	0.268	0.334	1
ANKRD36	0.0112483	-0.331007	0.061	0.119	1
BTN3A2	0.0113919	-0.371456	0.286	0.356	1
NSD1	0.0116099	0.270065	0.15	0.093	1
EMC10	0.0116496	-0.32393	0.122	0.189	1
ANKZF1	0.0117539	-0.325859	0.066	0.124	1
LSM2	0.0118953	0.260311	0.188	0.122	1
ITM2A	0.0122187	-0.394748	0.526	0.573	1
MBP	0.0126686	0.316913	0.286	0.212	1
UBE2D3	0.0127768	-0.313545	0.455	0.513	1
INTS6	0.0129127	0.298626	0.23	0.164	1
EIF4EBP1	0.0130427	-0.398572	0.061	0.113	1
SAMD3	0.013099	0.268249	0.291	0.21	1
BUB3	0.0132854	-0.274407	0.3	0.374	1
POLR2G	0.0132989	-0.311282	0.136	0.206	1
ATP6V1E1	0.0134622	-0.383538	0.127	0.19	1
TNRC6B	0.0134924	-0.381496	0.249	0.321	1
LAMP1	0.0137516	-0.31307	0.178	0.254	1
HNRNPF	0.0140302	0.267115	0.408	0.322	1
GLIPR2	0.0142402	0.317425	0.235	0.168	1
GPI	0.0142706	-0.31003	0.085	0.144	1
TOP1	0.0143696	0.307816	0.188	0.125	1
KLHDC2	0.0146944	-0.317431	0.089	0.151	1
OFD1	0.0147299	-0.382241	0.15	0.22	1
VPS37B	0.014813	-0.353866	0.085	0.142	1
RAC1	0.0148334	0.288244	0.38	0.288	1
ATP1B1	0.0150113	0.268588	0.117	0.069	1
BTN3A3	0.015374	-0.252917	0.052	0.104	1
NARS	0.0154421	-0.257004	0.066	0.123	1
PRKAR1A	0.0154542	-0.37328	0.127	0.192	1
PSME4	0.0155375	-0.251088	0.052	0.105	1
TTC17	0.0155859	-0.312093	0.07	0.127	1
RNF7	0.0156122	0.252312	0.31	0.236	1
CDK11A	0.0156429	-0.260093	0.094	0.155	1
RSF1	0.0161134	-0.316733	0.192	0.262	1
DNAJA2	0.0161439	0.260604	0.178	0.117	1
POLR2A	0.0161456	-0.375942	0.089	0.145	1
MMADHC	0.0162821	-0.311352	0.094	0.154	1
PPA1	0.0164314	0.36729	0.183	0.125	1
PTGDR	0.0170521	-0.326224	0.066	0.12	1
OS9	0.0170658	-0.300278	0.094	0.155	1
RICTOR	0.0170702	-0.356942	0.174	0.236	1
THUMPD1	0.0171355	0.280484	0.188	0.126	1
SYNE1	0.0171546	-0.284445	0.141	0.214	1
KLHL24	0.017598	-0.263544	0.08	0.14	1
UBE2L6	0.017654	-0.273692	0.136	0.206	1
POLR3GL	0.0178512	-0.287496	0.249	0.321	1
IFITM3	0.0179003	-0.264092	0.146	0.219	1
STXBP2	0.0182767	-0.291943	0.075	0.131	1
JMJD6	0.0195739	-0.358851	0.122	0.181	1
FUS	0.0197444	-0.255361	0.563	0.584	1
EIF1B	0.0201643	0.262627	0.305	0.225	1
LDLRAD4	0.020231	0.270851	0.183	0.125	1
DTHD1	0.0202847	-0.300561	0.07	0.126	1
HERC2	0.0204459	-0.282535	0.066	0.119	1
CAPN2	0.0208817	-0.291859	0.136	0.201	1
RBBP7	0.020977	-0.311095	0.085	0.142	1
PSMB8-AS1	0.02106	-0.297302	0.16	0.223	1
ATOX1	0.0211471	0.258727	0.15	0.098	1
ARRDC3	0.0212489	-0.267942	0.122	0.187	1
FAM53C	0.0215437	-0.305039	0.061	0.112	1
YIPF4	0.0216487	-0.292836	0.141	0.204	1
PKM	0.0220384	-0.312596	0.239	0.31	1
CNOT7	0.0221128	-0.338826	0.094	0.149	1
CYLD	0.0224552	0.251152	0.207	0.144	1
ANKRD36C	0.0224599	-0.295928	0.131	0.193	1
MEA1	0.0225593	-0.252003	0.066	0.119	1
RNF139	0.0229154	-0.275336	0.07	0.124	1
RBM5	0.0229997	-0.304593	0.089	0.144	1
NCL	0.02325	0.25931	0.521	0.434	1
DDX27	0.0235944	-0.352787	0.141	0.202	1
LSP1	0.0239069	-0.323728	0.465	0.507	1
CUTA	0.024359	-0.324112	0.362	0.409	1
MAP4	0.0246444	-0.28809	0.108	0.166	1
WAPL	0.0247627	-0.287304	0.075	0.129	1
KARS	0.0249517	-0.302324	0.089	0.143	1
CYTH4	0.0249639	-0.31092	0.099	0.158	1
OTUB1	0.0250697	-0.258589	0.075	0.128	1
TAP1	0.0253415	-0.320056	0.192	0.256	1
CCAR1	0.0254438	-0.276632	0.089	0.144	1
ATP1A1	0.0264071	-0.318862	0.183	0.242	1
DNAJB11	0.0270973	-0.280424	0.099	0.155	1
ARL6IP1	0.0274098	-0.28217	0.197	0.264	1
RNF167	0.0283583	-0.30214	0.122	0.185	1
ATXN1	0.0298887	-0.26446	0.122	0.184	1
PPP2CA	0.0299798	-0.314304	0.117	0.17	1
PCID2	0.0301449	-0.280489	0.108	0.167	1
RBPJ	0.030694	-0.499322	0.291	0.338	1
VPS26A	0.0313122	-0.274292	0.099	0.155	1
GPRIN3	0.0315108	0.259692	0.127	0.082	1
F2R	0.0319553	-0.309235	0.117	0.172	1
SMG1	0.0320839	-0.290116	0.136	0.195	1
CDK11B	0.0322297	-0.270536	0.089	0.142	1
PHLDA1	0.0331305	0.327538	0.202	0.146	1
TCOF1	0.0331655	-0.283274	0.066	0.113	1
TMEM258	0.033454	-0.250464	0.427	0.465	1
ST3GAL1	0.0334616	-0.349086	0.131	0.186	1
AAK1	0.0337092	-0.266131	0.432	0.478	1
NHP2	0.0339846	-0.269652	0.108	0.165	1
ATP6V0E2	0.0348695	-0.306382	0.117	0.172	1
YARS	0.0352222	-0.272352	0.056	0.101	1
DYNLL2	0.0354168	0.286043	0.122	0.079	1
SEC62	0.0354588	-0.310092	0.343	0.392	1
KLRG1	0.035817	0.30605	0.221	0.162	1
CLEC2D	0.0364472	-0.319507	0.446	0.488	1
TMEM87A	0.0364801	-0.281108	0.099	0.148	1
NEDD9	0.03659	-0.256578	0.07	0.119	1
PSMA2	0.0367979	-0.250573	0.211	0.271	1
ERGIC3	0.0387521	-0.286908	0.127	0.181	1
FRMD4B	0.0393451	-0.285884	0.066	0.112	1
NDUFAF3	0.0402933	-0.32073	0.155	0.206	1
CXCR6	0.0409265	-0.320241	0.146	0.202	1
XRCC6	0.0425176	-0.309786	0.216	0.275	1
TMEM165	0.0435824	-0.25276	0.108	0.163	1
NUCB1	0.0439509	-0.251198	0.108	0.163	1
SMARCA5	0.0447322	0.253542	0.188	0.138	1
PRKACB	0.0455478	-0.308765	0.131	0.181	1
HLA-F	0.0467816	-0.266541	0.531	0.541	1
YWHAQ	0.0468908	-0.276891	0.254	0.31	1
ST8SIA4	0.047577	0.272123	0.122	0.081	1
CHST12	0.0482775	-0.311567	0.211	0.262	1
POLR2L	0.0484527	-0.268281	0.371	0.406	1
LDHB	0.0497336	-0.278045	0.451	0.474	1
SNRNP27	0.0506886	-0.306598	0.075	0.116	1
TMF1	0.0510516	-0.265012	0.131	0.184	1
TAOK3	0.054114	-0.283057	0.164	0.213	1
RNF145	0.0562444	-0.254477	0.155	0.209	1
CSNK2B	0.0565444	-0.282578	0.164	0.216	1
PPP3CA	0.0571812	-0.310453	0.085	0.128	1
TC2N	0.0585436	-0.325781	0.239	0.285	1
PNRC2	0.0586865	-0.256631	0.178	0.232	1
PER1	0.061704	-0.250089	0.07	0.112	1
RAD21	0.0634214	-0.273868	0.164	0.216	1
TAX1BP1	0.0644074	-0.261585	0.254	0.308	1
PHF20	0.0672409	-0.267746	0.188	0.241	1
STMN1	0.0680414	-0.250907	0.066	0.105	1
DDX3X	0.0688025	-0.286078	0.474	0.493	1
MAFF	0.0712118	0.28426	0.146	0.103	1
MTFP1	0.0740726	-0.275565	0.066	0.101	1
YPEL5	0.0792083	-0.258294	0.469	0.503	1
TUBB	0.0806413	-0.261684	0.225	0.272	1
NOSIP	0.0816533	0.261162	0.169	0.128	1
TMEM256	0.0829478	-0.256565	0.169	0.211	1
CHMP1B	0.0833845	0.304578	0.263	0.207	1
CD55	0.0843283	-0.273119	0.113	0.153	1
RNPS1	0.084454	-0.268307	0.221	0.266	1
U2SURP	0.0867302	0.268504	0.225	0.173	1
G3BP2	0.087895	-0.302386	0.188	0.232	1
TRG-AS1	0.0883739	0.325808	0.202	0.155	1
CHST11	0.0884075	-0.293731	0.174	0.214	1
DNTTIP2	0.0886923	0.291944	0.207	0.16	1
RSL1D1	0.0901799	-0.257733	0.202	0.243	1
GNG5	0.0909411	-0.268309	0.202	0.244	1
SLTM	0.0919362	-0.269377	0.211	0.25	1
EIF3H	0.0922801	-0.263927	0.408	0.426	1
RALY	0.0927737	-0.280587	0.183	0.223	1
TOMM5	0.0941563	-0.252955	0.075	0.11	1
NDUFV2	0.100173	-0.29819	0.174	0.209	1
POLR2B	0.106028	-0.250817	0.113	0.151	1
DNAJB9	0.107074	-0.265648	0.127	0.165	1
AGO2	0.108055	-0.315589	0.085	0.118	1
WDR54	0.112115	-0.256296	0.08	0.114	1
TRA2A	0.117897	-0.251581	0.225	0.265	1
TNIP1	0.121356	-0.252432	0.085	0.117	1
GIMAP2	0.136252	-0.270218	0.174	0.207	1
TOB1	0.161329	-0.390024	0.244	0.275	1
PET100	0.167105	-0.276669	0.319	0.34	1
ARHGAP9	0.168006	-0.28528	0.192	0.221	1
SNRPB2	0.175593	-0.277472	0.277	0.299	1
PMAIP1	0.196657	-0.386263	0.202	0.23	1
HNRNPL	0.220705	-0.274144	0.183	0.208	1
PDE4B	0.231705	-0.254969	0.202	0.23	1
SLC2A3	0.242473	0.296784	0.38	0.352	1
SPRY1	0.275798	0.471159	0.113	0.091	1
CMC1	0.697812	-0.581224	0.324	0.27	1
KLRB1	0.883335	-0.392184	0.258	0.241	1
